# Supplementary material for: Identification and validation of autophagy-related genes in primary open-angle glaucoma
Source: BMC Med Genomics. 2023 Nov 15;16:287. doi: 10.1186/s12920-023-01722-5 (PMC10648356; doi:10.1186/s12920-023-01722-5)
Supplement: Supplementary file 1 — Additional file 1. [file 12920_2023_1722_MOESM1_ESM.xls]

The data of 472 DEGs: 472 DEGs were detected by using Limma package, the differential expression threshold was |logFC| > 0.585 and P < 0.05.
DEGs	logFC	AveExpr	t	P.Value	B
HBB	4.966846559	11.19738811	17.50838491	2.23E-19	31.90603312
HBD	3.531293277	8.422010947	16.50307005	1.54E-18	30.31687531
HBA2	5.42622105	10.49886971	16.17211682	2.96E-18	29.7701946
HBA1	5.040779834	10.04730571	14.56344515	8.28E-17	26.93469465
CEBPD	-2.183716398	9.981575135	-9.505493913	2.00E-11	15.78457426
MNDA	0.750431955	7.134930761	8.609250814	2.51E-10	13.42012106
IFIT1	0.620886244	7.134452041	8.59150461	2.64E-10	13.37215061
KRT19	-4.350625771	10.09802248	-8.392071217	4.71E-10	12.83008912
CALML3	-3.740300506	8.779835118	-8.319339746	5.82E-10	12.63106654
ECRG4	1.965668053	9.849812152	8.24817569	7.17E-10	12.43565236
ANKH	1.041783898	8.772203408	8.084417387	1.16E-09	11.98346287
OSR2	-1.240831583	7.495348087	-7.995586801	1.51E-09	11.73673462
PPT1	0.651603057	8.830591122	7.963256948	1.66E-09	11.64669151
SLPI	-2.901575147	10.02460778	-7.759206072	3.04E-09	11.07541788
RNF122	-0.757288459	7.446142247	-7.737657436	3.24E-09	11.01479631
KRT13	-3.382909782	8.587721751	-7.615207294	4.67E-09	10.66928436
TNNT3	-2.414544948	8.601318498	-7.460780335	7.42E-09	10.23111923
IFI44L	0.811868891	7.429688747	7.434260046	8.04E-09	10.15560796
HLA-DPA1	1.835095984	9.370003245	7.432501712	8.08E-09	10.15059878
RGMA	-0.952848194	9.021988581	-7.391190348	9.15E-09	10.03281509
SINHCAF	-0.875090574	8.787109867	-7.381911418	9.41E-09	10.00633486
FADS2	1.146100528	7.850442948	7.32432296	1.12E-08	9.841787421
CSRNP1	-1.677371477	9.832026466	-7.314205844	1.16E-08	9.812844337
PAX6	-2.938116807	8.444821272	-7.278016816	1.29E-08	9.709229079
MYH14	-1.304740937	7.572511735	-7.187972039	1.69E-08	9.450846498
LCN2	-2.898587694	8.384568958	-7.136699503	1.98E-08	9.303366984
GCNT3	-2.076800409	7.959725495	-7.112001087	2.13E-08	9.232235657
PRSS8	-2.110244047	7.735576355	-7.084964905	2.32E-08	9.15430621
RHOU	-0.908902215	8.050883498	-7.066700522	2.45E-08	9.101622499
ITM2C	1.16646931	8.708794629	7.061544634	2.49E-08	9.086744786
C19orf33	-2.642693353	8.283922725	-6.981773235	3.17E-08	8.856253792
CFD	-1.377810532	9.02626788	-6.894192387	4.14E-08	8.602560773
CA12	1.340071874	10.75745182	6.860127025	4.60E-08	8.503711565
CST6	0.905518831	7.333965403	6.84315665	4.84E-08	8.454432667
MAOA	-1.416654955	10.0711421	-6.833090705	4.99E-08	8.425192109
NELL2	1.389765806	8.301300324	6.789167458	5.71E-08	8.297506296
MSLN	-1.741181426	7.80083327	-6.74788089	6.49E-08	8.177350243
SLC1A5	-1.060886068	9.693737708	-6.732978041	6.79E-08	8.13394721
FCGBP	2.144752911	10.82989459	6.681240386	7.96E-08	7.983141044
KDM5A	-0.808298633	8.946338296	-6.665381562	8.35E-08	7.936877216
TGM1	-2.5395324	8.401492772	-6.596025614	1.03E-07	7.734347918
CCDC3	1.222435111	10.21092455	6.592260756	1.05E-07	7.723344835
KRT15	-3.408425999	8.41665905	-6.55997048	1.16E-07	7.62893659
MPZL2	-1.350873829	7.990912407	-6.549427725	1.19E-07	7.598098057
CITED4	-1.194991961	9.469609921	-6.520004458	1.31E-07	7.511995954
HOPX	-0.885913808	7.351307921	-6.474408069	1.50E-07	7.378463547
TCTN1	0.737646627	7.97486138	6.439152746	1.68E-07	7.275133844
CHP2	-1.816212217	8.06807062	-6.417047276	1.80E-07	7.210310056
PTGDS	1.60577505	12.49893356	6.330252628	2.35E-07	6.955542113
FAM3D	-2.190780864	7.840872444	-6.320065891	2.42E-07	6.92561686
RASL11B	1.264464768	8.76524542	6.314912059	2.46E-07	6.910474774
HP	-2.359204382	8.586586774	-6.310321498	2.50E-07	6.896986565
ITGB5	0.936650195	10.56639941	6.300129604	2.58E-07	6.867036816
MGP	2.379557382	11.94792235	6.288344343	2.67E-07	6.832399022
ZNF750	-1.156586354	7.358092925	-6.284562869	2.70E-07	6.821283673
CHST6	0.747278142	7.15999259	6.237628901	3.13E-07	6.683274216
AGPAT2	-0.705366663	10.61035926	-6.232155476	3.18E-07	6.667173685
HTRA1	1.305248618	9.631022944	6.206186665	3.45E-07	6.590768271
ZFP36	-1.689721323	9.474116461	-6.205256551	3.46E-07	6.588031208
IFIT2	0.837011476	7.582301022	6.173210772	3.82E-07	6.493710131
VOPP1	0.973877199	9.075788539	6.142373071	4.20E-07	6.40291071
H2AC20	-0.789765729	7.235813795	-6.127111877	4.40E-07	6.357963565
PROM2	-2.279696252	8.192298501	-6.126047313	4.42E-07	6.354827946
KRT5	-2.461058629	8.067244791	-6.102888215	4.74E-07	6.286605309
A4GALT	-0.88804864	7.226012189	-6.087436026	4.98E-07	6.241077019
PCOLCE	1.264647464	10.22608507	6.055528836	5.50E-07	6.147044789
TNFRSF25	1.058879365	8.934261647	6.033711607	5.88E-07	6.08273309
S100A9	-2.79599837	8.905074055	-6.029877096	5.95E-07	6.071428724
TMPRSS4	-1.001437448	7.354110116	-6.017453809	6.18E-07	6.034801808
SCD	1.167850196	8.561618117	5.996799603	6.59E-07	5.973900572
DTX2	-1.286953712	9.633543541	-5.981414229	6.92E-07	5.92852934
LMO4	-0.789061945	7.505055258	-5.969544067	7.17E-07	5.893521292
DEPP1	-1.603078926	9.216521951	-5.96934387	7.18E-07	5.892930838
ANXA8L1	-2.02133905	7.751507276	-5.957340919	7.45E-07	5.857528518
FMOD	1.62902448	10.4006566	5.950782	7.60E-07	5.838182148
LEFTY2	0.879693	7.294260052	5.935703045	7.97E-07	5.793702188
PLCE1	0.712726709	7.676914959	5.932359331	8.05E-07	5.783838411
BNIPL	-0.805722668	7.26734484	-5.841513416	1.07E-06	5.515795446
JAM3	0.862626272	10.20872586	5.837948241	1.08E-06	5.505274758
ADM	-0.748446579	7.347176377	-5.83342321	1.09E-06	5.491921458
TTC25	0.733869707	7.809359579	5.825764421	1.12E-06	5.469320218
DYNLL1	0.99042608	9.39161094	5.819178187	1.14E-06	5.449883871
AQP5	-1.108687484	7.300700077	-5.809341954	1.18E-06	5.420856238
AP1M2	-1.388009084	7.486689798	-5.808867306	1.18E-06	5.419455496
PPM1F	0.72949746	8.865130739	5.802386615	1.21E-06	5.400330177
ERICH5	-1.232339564	7.177092118	-5.798266812	1.22E-06	5.388172065
DCT	-1.099041423	7.625005094	-5.784693062	1.27E-06	5.34811377
HES4	-1.069952893	8.961669609	-5.779270564	1.29E-06	5.332111043
CYTL1	1.68777909	8.712523292	5.769049723	1.34E-06	5.301947535
BCAS1	-2.294242408	8.924194258	-5.76486905	1.35E-06	5.289609636
MT1A	-1.44175577	7.774045068	-5.749326826	1.42E-06	5.243741967
PSMC1	-0.667698202	12.2965873	-5.744981627	1.44E-06	5.230918647
MT2A	-1.290304783	12.47373808	-5.721768096	1.55E-06	5.16241316
MUC20	-1.453933327	8.193104733	-5.715736446	1.58E-06	5.144613536
DUSP1	-1.343855036	8.400070388	-5.713207758	1.59E-06	5.13715134
MAOB	1.253874681	8.817643516	5.690729275	1.70E-06	5.070818825
LAMB3	-1.588283189	7.744807592	-5.687940534	1.72E-06	5.062589695
CXCL17	-0.956853517	7.214120149	-5.679698058	1.76E-06	5.038267846
MXRA8	1.038640451	9.764939404	5.679208761	1.77E-06	5.03682405
COPZ2	0.588048788	7.984724443	5.678069999	1.77E-06	5.033463853
SCNN1A	-1.37608583	8.915113414	-5.660333864	1.87E-06	4.981130645
OLFML1	1.06496303	8.323259758	5.654374541	1.91E-06	4.963547496
FAM3B	-1.461008697	7.41180837	-5.648884305	1.94E-06	4.947348768
COL8A2	1.158056232	7.953912316	5.640254035	1.99E-06	4.921886249
DUSP5	-1.072828801	7.748835119	-5.634858221	2.03E-06	4.905967076
MAGED1	0.74988638	8.038108865	5.624235461	2.10E-06	4.874628121
KRT14	-2.489333218	8.189766603	-5.619225361	2.13E-06	4.859848039
FZD1	0.700584174	7.98589067	5.606448588	2.21E-06	4.822157609
IGFBP6	1.205015273	8.518064883	5.604762812	2.23E-06	4.817184906
COL5A2	0.973054464	8.018436889	5.601300061	2.25E-06	4.806970632
NOP53	-0.638644752	13.44923854	-5.593017382	2.31E-06	4.782539588
HCAR3	-1.593417184	7.693989221	-5.591061604	2.32E-06	4.776770894
TUBA1A	0.723035055	11.34208041	5.590962797	2.32E-06	4.776479458
APLNR	0.754549777	7.11985932	5.590136423	2.33E-06	4.774042037
FLI1	0.603302602	7.801213859	5.588084557	2.34E-06	4.767990039
ARL4D	-1.481178836	8.794344114	-5.572193018	2.46E-06	4.721120502
FOXQ1	-0.609667423	7.226986525	-5.567323878	2.50E-06	4.706760763
KDM5B	-0.593248244	8.451864106	-5.543775259	2.69E-06	4.637319928
MTNR1A	-1.262702488	7.657296509	-5.506867168	3.02E-06	4.528510826
VAV3	-0.778229383	7.493517079	-5.498181383	3.10E-06	4.502909376
THOC3	-0.974965242	8.365318424	-5.497099551	3.11E-06	4.499720813
LUM	1.157048796	7.616999515	5.478088908	3.30E-06	4.443694867
MOCOS	-1.099582722	7.512926943	-5.47019775	3.38E-06	4.420442157
UPK1B	-1.51955161	7.494087987	-5.463366382	3.45E-06	4.400313879
HBG1	1.534244732	7.458940483	5.458855871	3.50E-06	4.387024708
CAPNS2	-1.488831262	7.451611478	-5.456182883	3.53E-06	4.379149682
CPQ	0.829238546	7.756275202	5.454551376	3.55E-06	4.374343134
LAYN	0.85167997	8.279532455	5.451440606	3.58E-06	4.365178801
CEACAM6	-1.881508871	7.573006365	-5.450618088	3.59E-06	4.362755715
CDH23	0.7583086	8.210670786	5.443108888	3.67E-06	4.340635148
HBG2	1.537241267	7.422600656	5.43621063	3.75E-06	4.320315998
PKP3	-1.838306431	7.79692377	-5.434503425	3.77E-06	4.3152876
SQSTM1	-0.588033253	7.88314457	-5.41369406	4.03E-06	4.254004189
COL4A4	0.884190507	7.534479049	5.413299024	4.03E-06	4.252840964
CD99	0.638412541	9.866446644	5.406954411	4.11E-06	4.234159423
S100A14	-1.584141676	7.495276092	-5.404638721	4.14E-06	4.227341321
CRYBG2	-0.895865145	7.092903699	-5.403612426	4.15E-06	4.224319659
CLEC11A	1.042381917	9.655209395	5.396573504	4.24E-06	4.203596475
COL1A2	0.65097213	7.376536933	5.378760708	4.49E-06	4.151162953
TNFRSF1A	-0.634398191	9.323335829	-5.366264907	4.66E-06	4.114388328
SDC4	-0.645852977	7.849798058	-5.361117028	4.74E-06	4.099240278
FAM83F	-0.744907786	6.906947103	-5.357929245	4.78E-06	4.08986055
NFKBIA	-0.852556948	10.55513488	-5.353390319	4.85E-06	4.076505991
MARK2	-0.608237065	9.161211738	-5.342429179	5.02E-06	4.04425963
MEIS1	-0.952332343	7.118058478	-5.331796864	5.19E-06	4.012985902
ITGBL1	0.957050674	9.131098505	5.293378196	5.84E-06	3.900027308
ACKR1	-0.617339934	7.056941103	-5.289822872	5.91E-06	3.889577699
GPN2	-0.727268429	8.202884363	-5.285364789	5.99E-06	3.876475683
KLC3	-0.702132016	7.249131525	-5.266621083	6.35E-06	3.821400746
PLS3	0.645467577	9.020865779	5.244001538	6.81E-06	3.754963157
LDHA	0.73585191	10.67451214	5.228977873	7.13E-06	3.71085225
RASD1	-1.421465845	8.015601281	-5.227580023	7.16E-06	3.706748707
TGFB3	0.941318172	8.481622074	5.204817579	7.68E-06	3.639943715
PPP2CA	-0.629293837	10.76462519	-5.203834947	7.71E-06	3.637060529
TREM2	0.598851519	7.430273573	5.198971663	7.82E-06	3.622791842
SH3BP1	-0.82059761	7.949724585	-5.187865953	8.10E-06	3.590213752
TMEM119	0.850437964	7.750739841	5.180469655	8.28E-06	3.56852147
TMEM184A	-0.954669438	7.287429836	-5.174607688	8.44E-06	3.55133171
NUAK1	0.785645853	8.100371677	5.161160622	8.79E-06	3.511907896
DYNC1I1	0.783146547	7.573002703	5.16079165	8.80E-06	3.510826325
CACNG3	0.675172214	6.914810544	5.14969276	9.11E-06	3.478296386
CD74	1.325105882	10.51915252	5.149052105	9.13E-06	3.476418937
NAMPT	-0.720595796	7.26503186	-5.140694664	9.37E-06	3.451929983
SLC16A9	0.960819012	8.200524263	5.1376292	9.46E-06	3.442948801
TUBA4A	-0.940274971	10.02706783	-5.135833439	9.51E-06	3.437687899
CLDN7	-1.048100222	7.2263724	-5.135320057	9.52E-06	3.436183925
IL20RB	-1.203611585	7.367522046	-5.125047527	9.83E-06	3.40609411
NISCH	0.799079628	10.24680655	5.125001812	9.83E-06	3.405960221
HSPA8	0.817675194	8.928970992	5.11603155	1.01E-05	3.379691252
BCL6B	1.13609622	8.652554103	5.107533267	1.04E-05	3.354809929
CYTH4	0.96943175	8.294835864	5.075921833	1.14E-05	3.262305965
FAM83H	-1.289442882	8.116369382	-5.074512659	1.15E-05	3.258184135
F5	0.685385819	7.282081069	5.066165617	1.18E-05	3.2337723
TNS3	0.806430495	8.061100028	5.064371892	1.19E-05	3.228527086
TSPAN1	-1.439683608	7.426174391	-5.053862938	1.22E-05	3.19780201
EPDR1	1.083848124	8.529528936	5.052340124	1.23E-05	3.1933505
TMEM130	0.872798525	7.680496202	5.050890702	1.24E-05	3.189113705
FAM156A	0.637067102	7.687488544	5.046686212	1.25E-05	3.17682458
ESRP2	-1.565012089	7.979844836	-5.033652313	1.30E-05	3.138737715
COL17A1	-0.962160163	7.070025053	-5.031714234	1.31E-05	3.133075601
ACOX2	0.680475238	8.065750348	5.019550826	1.36E-05	3.097547428
EZR	-1.146149183	9.086832523	-5.013782473	1.39E-05	3.080703077
DEFB1	-1.432370095	7.49942529	-5.007365903	1.41E-05	3.061969266
PSME4	-0.726425817	8.539899475	-4.969570881	1.59E-05	2.951697889
RAB25	-0.943798667	7.072666697	-4.957947439	1.64E-05	2.917811637
TTC3	0.648945028	8.649887309	4.954053773	1.66E-05	2.906463146
GADD45B	-1.051517517	8.609071304	-4.95386304	1.67E-05	2.905907272
FAM83A	-1.437569937	7.364293474	-4.93098383	1.79E-05	2.83925343
IGFBP2	1.545316527	9.485101769	4.929339737	1.80E-05	2.834465677
KLHL8	-0.768737778	10.22743269	-4.929039235	1.80E-05	2.833590616
FLOT2	-1.036367598	10.52608368	-4.926638049	1.81E-05	2.82659869
DUSP3	-1.087501754	10.48770393	-4.907242963	1.92E-05	2.770144018
BZW2	-0.988188818	8.246550776	-4.901173532	1.96E-05	2.752485132
LGALS1	1.579096385	10.16041314	4.900071013	1.96E-05	2.749277782
SLC2A3	-1.068448449	10.04553568	-4.899195995	1.97E-05	2.746732345
RASAL1	-0.939188821	7.194444159	-4.896045317	1.99E-05	2.73756765
IGSF6	0.788941573	7.229460228	4.892037041	2.01E-05	2.72590986
TSPAN6	0.722436218	7.928766514	4.879168506	2.09E-05	2.688493994
GLT1D1	0.691654104	7.39515902	4.866307579	2.18E-05	2.651117805
RAPGEFL1	-0.655384991	7.350149306	-4.86120515	2.21E-05	2.636294149
C6orf47	-0.63794121	9.577823459	-4.85867792	2.23E-05	2.628953047
POF1B	-0.820654705	7.138026546	-4.858164252	2.23E-05	2.627461029
BHLHE40	-1.28606583	8.997836095	-4.852843433	2.27E-05	2.612007687
C5	0.61887925	7.580550397	4.838702815	2.37E-05	2.570954028
OGN	0.765629122	8.087786166	4.825286588	2.47E-05	2.532024135
BCO1	-0.787062534	7.065020718	-4.807329991	2.61E-05	2.479951576
SH3BGRL2	-0.601562474	8.314091292	-4.805442912	2.63E-05	2.474481378
ADH1B	-1.109519046	7.88267242	-4.793727797	2.72E-05	2.440531359
GDF15	-1.014689262	7.896933581	-4.788714096	2.76E-05	2.426006775
TP53TG1	-0.729013685	8.817801953	-4.786344761	2.78E-05	2.419143903
NAPRT	-0.941486103	9.252482671	-4.785020765	2.79E-05	2.415309191
AVPI1	-1.173194502	8.857370215	-4.779359282	2.84E-05	2.398914106
PLVAP	-1.268148718	8.858495487	-4.779299244	2.84E-05	2.398740262
GLS	0.807363873	9.200808374	4.757514148	3.04E-05	2.335689278
C21orf62	0.887211244	7.563714512	4.741616592	3.19E-05	2.289715178
ZNF207	-0.621029495	9.547454959	-4.733055685	3.28E-05	2.264971092
MYH10	0.759265336	10.44211491	4.727632459	3.33E-05	2.249300859
ATP10B	-1.640997637	7.597916047	-4.721105836	3.40E-05	2.230447403
ZDHHC14	1.010261517	10.52265209	4.708431378	3.53E-05	2.193850476
H2BC21	-1.003422847	8.099343319	-4.708169751	3.53E-05	2.193095261
COL5A1	0.750534406	7.829662753	4.707004814	3.55E-05	2.18973265
VWA1	-0.802173717	9.533107666	-4.702846091	3.59E-05	2.177729886
ARF4	0.589140212	8.546475093	4.701727222	3.60E-05	2.174501033
ELF3	-1.17735101	7.11817716	-4.696024861	3.67E-05	2.158047637
ALKBH7	0.69495001	8.818811142	4.690859477	3.73E-05	2.143147353
GJB5	-0.860550351	7.142092064	-4.680401399	3.85E-05	2.112990505
THBD	0.794701893	8.225641998	4.678038265	3.87E-05	2.106178234
INAVA	-0.887949123	7.081789075	-4.677671675	3.88E-05	2.105121524
TYROBP	1.115547126	8.104945015	4.675457368	3.90E-05	2.098739078
CSF1R	0.881824166	9.35338039	4.667660349	4.00E-05	2.076270546
CAPN1	-0.767186281	9.114892073	-4.643786865	4.30E-05	2.007527058
MFN2	-0.819775998	8.484717767	-4.636583653	4.39E-05	1.986801185
RPS5	-0.613639435	13.30509168	-4.631145926	4.47E-05	1.971160047
MCHR1	1.080904928	8.005631525	4.627295434	4.52E-05	1.960087011
PDLIM1	-0.694127744	8.873690765	-4.579846258	5.22E-05	1.823813072
MRPL28	-0.724120465	9.755591491	-4.57631833	5.28E-05	1.813694269
KLF4	-0.835346012	7.857471002	-4.572505491	5.34E-05	1.802760411
CDCA7L	-0.705533816	8.869662542	-4.571304384	5.36E-05	1.799316524
GLDN	-0.632801712	7.352143573	-4.564554457	5.47E-05	1.779966832
PIGR	-0.788409484	7.199613909	-4.560297975	5.54E-05	1.767768579
NCAM1	0.655873457	7.471997324	4.558329195	5.57E-05	1.762127382
CELF5	1.397857538	7.923199734	4.554455186	5.64E-05	1.751028838
ARHGEF16	-1.272953582	7.984916611	-4.542154698	5.85E-05	1.715805004
ARHGEF6	0.817716883	9.524104343	4.535699984	5.97E-05	1.697330711
AUTS2	-0.665453849	8.31918253	-4.527106293	6.13E-05	1.67274462
H2BC12	-0.852102271	8.931914927	-4.52060526	6.25E-05	1.654153351
COCH	1.029748157	8.004700232	4.509245565	6.47E-05	1.621683915
NEB	1.023874073	7.604718533	4.508890177	6.47E-05	1.620668447
RRAGD	-0.857729475	8.670765615	-4.495656087	6.74E-05	1.582868704
DDIT4	-1.203947042	8.188478287	-4.494475548	6.76E-05	1.5794982
MAMDC2	-0.649295709	7.542750487	-4.491234779	6.83E-05	1.570246807
CLDN11	0.90341036	9.014982743	4.479453356	7.08E-05	1.536629197
CRLF1	0.690278095	7.621596285	4.478860894	7.09E-05	1.534939253
S100A8	-2.661627466	9.935222903	-4.472681111	7.22E-05	1.517315504
RARA	-0.621210727	7.913871506	-4.472559225	7.22E-05	1.516967968
COL3A1	0.959910154	8.741520704	4.450838395	7.71E-05	1.455075512
MALL	-0.709008835	7.220932035	-4.444693657	7.86E-05	1.437581067
APBB3	0.585449707	7.634664733	4.443492602	7.89E-05	1.434162353
NDRG1	-0.667117929	10.03882422	-4.432333049	8.16E-05	1.402409536
PPDPF	-0.928608943	11.20770033	-4.431491347	8.18E-05	1.400015485
SERPINA3	-1.398901544	11.48287891	-4.43052812	8.20E-05	1.397275932
COTL1	0.671656945	8.205698452	4.427712416	8.27E-05	1.389268614
ZSCAN18	0.635743358	7.611318187	4.427538516	8.28E-05	1.388774122
MRTFA	-0.589811682	8.090818631	-4.422189561	8.41E-05	1.373566741
HCAR1	0.588465265	7.213441295	4.403059205	8.91E-05	1.319219749
FCN3	-0.686617519	7.082118208	-4.401209072	8.96E-05	1.313967233
SLC6A14	-1.009152719	7.404426608	-4.396445224	9.09E-05	1.300445549
RAB38	-0.67113651	7.368786408	-4.39460352	9.14E-05	1.295219171
NDN	0.608656244	9.53782384	4.3895694	9.28E-05	1.280936516
FABP5	-1.18453276	10.34588317	-4.387326646	9.34E-05	1.274574933
SARAF	0.927485494	9.903572723	4.373579832	9.73E-05	1.235602227
MPC2	0.692911863	8.608986691	4.364752552	1.00E-04	1.210595032
PRRG2	-0.891383499	7.247701522	-4.353793407	0.000103298	1.179568676
HOOK1	-0.710128772	7.31149489	-4.352828969	0.000103597	1.176839347
CSRP2	-1.604691992	11.48253006	-4.350026887	0.000104472	1.168910538
MMP3	-1.798571168	11.76830027	-4.337425484	0.000108496	1.133271898
GNA15	-0.944689083	7.703803964	-4.333105422	0.00010991	1.121061115
HILPDA	-1.38382895	8.021279243	-4.323584889	0.000113092	1.094163748
S100A2	-1.743706276	7.727448343	-4.315982372	0.000115697	1.072697787
ALDH7A1	0.889280639	10.62474631	4.288797167	0.000125502	0.99603245
RASSF7	-1.172578835	9.200383887	-4.288519352	0.000125607	0.995249739
MXRA7	0.652673525	8.716786087	4.285001436	0.000126935	0.98533976
CDH2	1.409686433	10.1239621	4.283520118	0.000127498	0.981167627
CEACAM7	-1.097063499	7.303771677	-4.275759652	0.00013049	0.959317499
S100A11	-1.085434778	8.473814976	-4.269589752	0.000132917	0.941954423
CEACAM5	-1.078761874	7.27972153	-4.265412116	0.000134586	0.930202295
S100A12	-1.097489515	7.534190715	-4.264156763	0.000135091	0.926671552
SMOC1	0.68905806	7.41848855	4.263527239	0.000135345	0.924901104
F3	-0.736163507	7.176472812	-4.255881658	0.00013847	0.903405494
NDUFB8	0.791829926	9.283649737	4.241345366	0.000144607	0.862569898
C1orf54	0.673890599	9.013270413	4.236738436	0.000146607	0.849637211
CDC26	0.643399707	8.151820735	4.233709709	0.000147936	0.841137319
SLC4A11	1.534868963	9.407629047	4.233218068	0.000148153	0.839757747
CYP4B1	-0.82981308	7.289604348	-4.230604185	0.000149312	0.832423903
MRPL12	-0.821644281	10.29915207	-4.222310624	0.000153047	0.809163971
MGARP	1.032055554	8.077319552	4.219576935	0.000154298	0.801500325
PAQR8	0.76969993	7.734532411	4.203839411	0.000161698	0.757412639
PWWP3A	0.667699845	8.652625982	4.199424279	0.000163835	0.745053483
CLDN1	-0.72686436	6.930435602	-4.197988803	0.000164536	0.741036101
FCGRT	0.603234008	8.48414653	4.179241974	0.000173964	0.688611658
PRRX2	-0.599961429	8.139278927	-4.176398118	0.00017544	0.680665701
PENK	1.215447078	7.956451046	4.17514132	0.000176096	0.677154677
RPS27L	0.668348062	11.01597482	4.170496198	0.000178541	0.66418097
CCL3	0.868782437	7.448323145	4.16673849	0.000180544	0.653689289
BCL11A	-0.626154616	7.357418289	-4.163140434	0.000182482	0.643646302
SLC24A3	0.91074428	7.917428444	4.161512239	0.000183366	0.639102591
AQP3	-1.309945506	7.280785687	-4.14485784	0.000192649	0.59266024
SORD	-0.730147979	9.609214019	-4.143273084	0.000193556	0.588244257
CNKSR1	-0.644616786	7.114727374	-4.143047895	0.000193686	0.587616808
GOLGA2P7	-0.692920926	8.156899778	-4.141631354	0.0001945	0.583670116
CCL13	-0.590963244	7.108127961	-4.140584741	0.000195104	0.580754392
ESYT1	0.731312349	9.388184907	4.130929886	0.000200765	0.553869013
CTNNBL1	0.68569513	9.259448662	4.12861304	0.000202146	0.547420578
CCDC120	-0.66158561	8.146810806	-4.12703729	0.000203092	0.543035528
TMC4	-1.369028557	8.075522765	-4.119169184	0.000207876	0.521148438
C14orf132	0.714895575	8.297244728	4.115577802	0.000210097	0.511162869
VENTX	0.73632662	7.621219385	4.115277797	0.000210283	0.510328862
DOK1	0.883081359	8.770832289	4.09978789	0.000220137	0.467295787
LAMA5	-0.728498338	9.662441234	-4.096261282	0.000222443	0.457506234
FBLN2	-0.596976443	7.818169897	-4.083186886	0.000231199	0.421238485
ZNF296	-0.802677397	7.409491816	-4.068271079	0.000241599	0.379912434
MT1M	-1.105483584	8.734905717	-4.065450508	0.000243616	0.372103702
GFM1	-0.598891906	8.66750247	-4.051966099	0.00025349	0.334798802
RBBP8NL	-0.894193199	7.105038786	-4.028656432	0.000271487	0.270416942
SDC3	0.690134236	8.518180492	4.027348438	0.000272533	0.266808207
MARCO	0.88941858	7.904042069	4.015898216	0.00028186	0.235235411
RELN	-0.686128486	7.918495796	-4.011225345	0.000285754	0.222359886
RBM47	-0.723124418	7.515601693	-4.005701895	0.000290426	0.207147778
NAV1	0.803332585	9.841746198	4.003833749	0.000292023	0.202004469
BTG1	-0.805342522	9.090046677	-3.995290503	0.000299435	0.178494802
FRZB	1.029187876	8.975894667	3.992256268	0.000302111	0.170149531
MOK	0.626881626	8.066623745	3.991435018	0.000302839	0.167891195
PON2	0.740006849	9.018275964	3.990603265	0.000303579	0.16560415
LGALS7	-1.42040388	7.652368454	-3.990398599	0.000303761	0.165041413
MTFP1	-0.643796526	8.338139985	-3.989061859	0.000304954	0.161366264
TOX2	-1.100603784	8.603119982	-3.984559358	0.000309005	0.148990736
TRIB3	-0.649201512	7.550251584	-3.982346082	0.000311015	0.142909256
HLA-DMB	1.052804317	9.787893831	3.967392257	0.000324937	0.101853328
HTRA3	-0.648106825	7.932812084	-3.966639452	0.000325654	0.099788024
SPRY2	-0.685582615	9.051041147	-3.963343508	0.00032881	0.090747415
ARAP3	0.600993314	8.808708318	3.943162674	0.000348794	0.035454456
VAMP5	0.94136219	9.106342885	3.942389907	0.000349582	0.033339306
PBXIP1	0.716979832	7.708027584	3.940437616	0.000351581	0.027996368
OLFML3	0.874177099	8.672223655	3.938185324	0.000353901	0.02183366
GP1BB	0.96373553	9.785493673	3.93663924	0.000355502	0.017604056
HLA-DPB1	0.876916711	12.13188685	3.93329243	0.000358993	0.008450405
CEND1	1.124049912	8.382342236	3.920909876	0.0003722	-0.025390304
EVPL	-0.647071395	7.119675898	-3.91793976	0.000375437	-0.033501312
GRP	1.449414546	10.55290272	3.895723972	0.000400535	-0.094093942
CYBRD1	0.789525227	8.319173616	3.887775765	0.000409905	-0.115739579
CROT	-0.99260742	8.815045689	-3.858832747	0.00044586	-0.194413122
ZG16B	-1.099001286	8.740020839	-3.85743047	0.000447677	-0.198218866
RPL15	0.676184415	9.254289711	3.853293478	0.000453082	-0.209443334
TRO	0.840264021	8.70964258	3.846469245	0.000462136	-0.227948226
COLGALT2	0.918696883	7.62955406	3.842211015	0.000467874	-0.239488331
CRABP2	0.63536669	7.694462715	3.840018593	0.000470855	-0.245427935
ALOX5AP	1.139931795	9.789670087	3.838976169	0.000472279	-0.248251539
PDGFD	0.734393577	7.807436243	3.838236008	0.000473293	-0.250256217
MEGF10	0.706568788	7.762534115	3.836157445	0.00047615	-0.255885034
LDLRAD4	0.648213303	7.601953576	3.83430929	0.000478705	-0.260888858
GPHA2	1.117967702	8.470888147	3.830367291	0.0004842	-0.271558433
FBLN5	0.678859388	9.330739481	3.83035076	0.000484223	-0.271603169
EFEMP2	0.586550268	9.293600179	3.825768344	0.000490687	-0.284000485
CGN	-0.753839818	7.627233218	-3.823908868	0.000493334	-0.289029405
CCN2	1.329445467	11.13418731	3.821520813	0.000496754	-0.295486394
ID3	1.077859994	8.552000505	3.815269845	0.000505814	-0.31238038
PTGES	-0.648883031	7.47285892	-3.799026844	0.000530113	-0.356225835
BIRC3	-0.626462914	8.411242809	-3.797306554	0.000532752	-0.360864965
MRC2	0.697292812	8.154569632	3.796057916	0.000534675	-0.364231642
SERPINB5	-0.817766944	7.214073732	-3.788820332	0.000545957	-0.383737126
MSX1	0.627923061	7.767506185	3.774322136	0.000569255	-0.422763458
H1-2	-0.679999808	7.781642848	-3.771809393	0.000573389	-0.429520906
FABP4	-0.731975285	8.192991776	-3.757294101	0.000597849	-0.468519362
CLIC6	-0.643545561	8.332670368	-3.729850939	0.000646884	-0.542076721
TWIST2	-0.971661915	9.203905583	-3.724253615	0.000657353	-0.557051178
ANKRD36B	0.740938045	7.792439664	3.717535203	0.000670135	-0.575012074
HLA-C	0.642300794	9.665803633	3.715031568	0.000674959	-0.581701668
MX1	0.674615332	8.48635024	3.703570146	0.000697477	-0.612301094
TMEM79	-1.167905843	8.605680947	-3.695906532	0.000712938	-0.632738267
SFN	-0.937097018	7.206468886	-3.690488174	0.000724068	-0.647176668
TYRP1	-1.303847846	9.098139576	-3.680203794	0.000745658	-0.674556088
UROD	0.698727843	9.344885742	3.66883398	0.00077025	-0.704785971
FGF9	0.949218964	8.198107034	3.655834113	0.000799329	-0.739298967
FMO1	-0.588447152	7.068481017	-3.651568028	0.0008091	-0.750612986
HLA-DQA1	0.973714096	8.01520336	3.648398237	0.000816435	-0.759015716
PHPT1	0.743694811	9.144366203	3.646841727	0.00082006	-0.763140639
CIRBP	0.826759864	9.454363714	3.633762757	0.000851143	-0.797770112
C11orf58	-0.812062808	12.03625775	-3.632242409	0.000854829	-0.801791937
UGCG	-0.763989432	8.206914988	-3.631123802	0.000857551	-0.804750537
C1QA	0.941293477	9.336351154	3.623668639	0.000875907	-0.824458155
CDH19	-0.83465108	7.761479206	-3.622101475	0.000879813	-0.828598598
TALDO1	-0.587781362	10.14887469	-3.62157457	0.00088113	-0.829990497
PINK1	0.655311131	9.056314971	3.620336645	0.000884232	-0.8332603
FCER1G	0.708183121	7.345866433	3.617603818	0.000891118	-0.840476879
KCNJ13	-0.88690528	7.618202643	-3.614971988	0.000897798	-0.847424411
DAD1	0.837903659	8.345378659	3.614529736	0.000898925	-0.848591647
KRT4	-0.651970689	7.086589349	-3.611770257	0.00090599	-0.85587327
SCGB2A1	-1.136412149	7.474349133	-3.607110784	0.00091804	-0.86816278
LGI4	-1.171951794	9.937293589	-3.600796707	0.000934616	-0.884804785
HLA-DQB1	0.680136682	7.945906258	3.599355383	0.00093844	-0.888601808
VIM	1.025924716	9.209719661	3.578544917	0.000995364	-0.943346842
SPARC	0.60302039	12.43277658	3.577689713	0.000997773	-0.945593446
GPX3	-1.168835725	8.480054066	-3.549695222	0.001079807	-1.018996173
CSF3	-0.714220911	7.049597061	-3.542504418	0.001101905	-1.037807127
CPXM2	0.679495298	8.275820039	3.538539847	0.001114274	-1.048170651
HEY1	1.008340811	9.995491441	3.535866826	0.001122689	-1.055154924
CASZ1	-0.694216062	7.310177392	-3.531966174	0.001135078	-1.065342367
C3	-0.856199603	8.276722544	-3.529904221	0.00114168	-1.070725473
HCST	0.683964036	8.706365935	3.527509442	0.001149394	-1.076975612
ZNF671	0.643837738	8.676997745	3.525524776	0.001155825	-1.08215387
SYT17	-0.724807772	8.050429799	-3.523846998	0.001161289	-1.086530335
GJB2	-0.648377517	7.030233291	-3.522761344	0.001164837	-1.089361725
IMPA2	-0.715379556	7.913409594	-3.522220183	0.00116661	-1.090772919
TACC2	-0.623076213	7.853144211	-3.521547227	0.001168818	-1.092527652
CHI3L2	-1.09939404	8.2336801	-3.515417222	0.001189118	-1.108504297
TYMP	-0.86086873	10.78176563	-3.506599469	0.001218914	-1.131462683
CD55	-0.972053577	7.9358512	-3.480107182	0.001312814	-1.200272423
ARNT	-0.971772392	8.667992619	-3.475615138	0.001329409	-1.211914776
EIF4G3	-0.744251238	9.635557083	-3.473630094	0.001336807	-1.217057228
FGFBP1	-0.895205434	7.193569716	-3.459823283	0.001389365	-1.252785444
C1orf122	0.71143802	9.947837581	3.449561145	0.001429708	-1.279295837
LRG1	-0.646667611	7.038820897	-3.442065912	0.001459882	-1.29863392
CEMIP	0.930514185	10.69463051	3.439458727	0.00147052	-1.305355722
LTBP2	0.713633261	9.430565191	3.433805169	0.001493844	-1.31992297
MT1X	-0.907092444	7.939523311	-3.423626158	0.001536737	-1.346120736
PLAAT3	0.6623187	9.433056013	3.420450288	0.001550359	-1.354286562
TRIB1	-0.722464256	8.445667799	-3.415879973	0.001570166	-1.366031158
ADAP2	0.739061303	8.812334931	3.396907917	0.00165501	-1.414700525
PIK3CG	0.623038914	7.823933338	3.386625922	0.001702808	-1.441020033
KIAA0355	0.585498932	8.242468366	3.38480986	0.001711387	-1.445664533
TNNC1	0.664452325	7.615167738	3.381353977	0.001727826	-1.454499315
KLF9	-0.78169359	8.855842745	-3.381266726	0.001728243	-1.454722307
DPT	-0.873605796	7.570711681	-3.368266546	0.001791461	-1.487915022
KRT17	-1.043667268	8.091069297	-3.364691823	0.001809229	-1.497030753
ADAMTS4	-0.71712583	7.339121029	-3.362843488	0.001818482	-1.501742161
ADIRF	-0.647522667	12.97436304	-3.36050717	0.001830242	-1.507695544
TFF1	-0.719127667	7.180214739	-3.351834718	0.001874537	-1.529776034
DTNB	-0.689813141	8.506542025	-3.3509108	0.001879316	-1.532126646
SAA2	-1.414819969	7.660623387	-3.348962725	0.00188943	-1.537081806
LRRFIP1	0.675548529	9.618694012	3.348560231	0.001891526	-1.538105412
SSR4	0.606964408	9.405577414	3.321656423	0.002036796	-1.606381667
TNFRSF21	-0.984852684	8.53332448	-3.295640685	0.002187362	-1.672130788
MLANA	-0.849861534	8.053647767	-3.281454748	0.002273878	-1.707867955
SEC61G	1.124089683	9.438242823	3.267361565	0.002363053	-1.743290466
GPX2	-0.64279202	6.936850865	-3.265298218	0.002376385	-1.748469774
BSPRY	-0.68915365	7.426609791	-3.263884732	0.00238556	-1.752016823
VWF	-0.911152453	10.40218291	-3.26029447	0.002409015	-1.761022667
CXCL1	-0.80386319	7.642592754	-3.25870033	0.0024195	-1.765019719
PODN	-0.795195327	9.024310395	-3.25518098	0.002442802	-1.773840231
FERMT1	-0.82555219	7.937236515	-3.251158812	0.002469694	-1.783914691
TMPRSS11D	-0.928159381	7.168913541	-3.25091761	0.002471316	-1.784518624
ARL4A	-0.860081192	9.03922415	-3.236473461	0.002570295	-1.820640687
SERPING1	0.770569455	9.554912036	3.228513549	0.002626441	-1.840509791
ALDOC	0.658518416	8.479527383	3.224541855	0.002654891	-1.850413808
NDUFB2	0.707781725	10.19745796	3.224223431	0.002657184	-1.851207558
S100P	-0.735856426	7.143924667	-3.215419362	0.00272135	-1.873137035
SNRPE	0.619987029	9.034690815	3.209699213	0.002763826	-1.887367471
TAGLN	1.11186058	8.572958313	3.208903761	0.002769783	-1.88934528
CST3	0.864247891	9.350361966	3.208783406	0.002770685	-1.889644508
SNHG32	0.751535161	9.472902822	3.194943723	0.002876326	-1.924011784
ENO1	0.991980201	11.68307573	3.173071164	0.003051122	-1.978159843
CKMT1B	-0.749715869	7.390618901	-3.171767314	0.003061854	-1.98138118
POU2F1	-0.686427688	9.705026732	-3.159457982	0.003164955	-2.01175678
NOP16	-0.603662323	9.291666419	-3.152711234	0.003222853	-2.028377736
STMN2	0.886984192	7.552828532	3.133853659	0.003390057	-2.074728774
PAMR1	0.647114394	8.574949201	3.1329628	0.003398156	-2.076914599
UBB	0.657005499	11.26944171	3.131122075	0.003414948	-2.08142992
TPM2	1.083151204	9.028563716	3.120572135	0.003512718	-2.107280166
PRELP	0.666301089	11.22879752	3.119815101	0.003519835	-2.109133211
MAT2A	-0.738003975	10.09752057	-3.104708701	0.003664735	-2.146056854
LTB	0.638187327	7.411042618	3.092275137	0.003788214	-2.176370851
ADORA3	0.595100649	8.084331631	3.07486416	0.003967753	-2.218703012
