# Supplementary material for: Identification and validation of autophagy-related genes in primary open-angle glaucoma
Source: BMC Med Genomics. 2023 Nov 15;16:287. doi: 10.1186/s12920-023-01722-5 (PMC10648356; doi:10.1186/s12920-023-01722-5)
Supplement: Supplementary file 2 — Additional file 2. [file 12920_2023_1722_MOESM2_ESM.xls]

The data of 212 upregulated genes
upregulated genes	logFC	AveExpr	t	P.Value	B
HBB	4.966846559	11.19738811	17.50838491	2.23E-19	31.90603312
HBD	3.531293277	8.422010947	16.50307005	1.54E-18	30.31687531
HBA2	5.42622105	10.49886971	16.17211682	2.96E-18	29.7701946
HBA1	5.040779834	10.04730571	14.56344515	8.28E-17	26.93469465
MNDA	0.750431955	7.134930761	8.609250814	2.51E-10	13.42012106
IFIT1	0.620886244	7.134452041	8.59150461	2.64E-10	13.37215061
ECRG4	1.965668053	9.849812152	8.24817569	7.17E-10	12.43565236
ANKH	1.041783898	8.772203408	8.084417387	1.16E-09	11.98346287
PPT1	0.651603057	8.830591122	7.963256948	1.66E-09	11.64669151
IFI44L	0.811868891	7.429688747	7.434260046	8.04E-09	10.15560796
HLA-DPA1	1.835095984	9.370003245	7.432501712	8.08E-09	10.15059878
FADS2	1.146100528	7.850442948	7.32432296	1.12E-08	9.841787421
ITM2C	1.16646931	8.708794629	7.061544634	2.49E-08	9.086744786
CA12	1.340071874	10.75745182	6.860127025	4.60E-08	8.503711565
CST6	0.905518831	7.333965403	6.84315665	4.84E-08	8.454432667
NELL2	1.389765806	8.301300324	6.789167458	5.71E-08	8.297506296
FCGBP	2.144752911	10.82989459	6.681240386	7.96E-08	7.983141044
CCDC3	1.222435111	10.21092455	6.592260756	1.05E-07	7.723344835
TCTN1	0.737646627	7.97486138	6.439152746	1.68E-07	7.275133844
PTGDS	1.60577505	12.49893356	6.330252628	2.35E-07	6.955542113
RASL11B	1.264464768	8.76524542	6.314912059	2.46E-07	6.910474774
ITGB5	0.936650195	10.56639941	6.300129604	2.58E-07	6.867036816
MGP	2.379557382	11.94792235	6.288344343	2.67E-07	6.832399022
CHST6	0.747278142	7.15999259	6.237628901	3.13E-07	6.683274216
HTRA1	1.305248618	9.631022944	6.206186665	3.45E-07	6.590768271
IFIT2	0.837011476	7.582301022	6.173210772	3.82E-07	6.493710131
VOPP1	0.973877199	9.075788539	6.142373071	4.20E-07	6.40291071
PCOLCE	1.264647464	10.22608507	6.055528836	5.50E-07	6.147044789
TNFRSF25	1.058879365	8.934261647	6.033711607	5.88E-07	6.08273309
SCD	1.167850196	8.561618117	5.996799603	6.59E-07	5.973900572
FMOD	1.62902448	10.4006566	5.950782	7.60E-07	5.838182148
LEFTY2	0.879693	7.294260052	5.935703045	7.97E-07	5.793702188
PLCE1	0.712726709	7.676914959	5.932359331	8.05E-07	5.783838411
JAM3	0.862626272	10.20872586	5.837948241	1.08E-06	5.505274758
TTC25	0.733869707	7.809359579	5.825764421	1.12E-06	5.469320218
DYNLL1	0.99042608	9.39161094	5.819178187	1.14E-06	5.449883871
PPM1F	0.72949746	8.865130739	5.802386615	1.21E-06	5.400330177
CYTL1	1.68777909	8.712523292	5.769049723	1.34E-06	5.301947535
MAOB	1.253874681	8.817643516	5.690729275	1.70E-06	5.070818825
MXRA8	1.038640451	9.764939404	5.679208761	1.77E-06	5.03682405
COPZ2	0.588048788	7.984724443	5.678069999	1.77E-06	5.033463853
OLFML1	1.06496303	8.323259758	5.654374541	1.91E-06	4.963547496
COL8A2	1.158056232	7.953912316	5.640254035	1.99E-06	4.921886249
MAGED1	0.74988638	8.038108865	5.624235461	2.10E-06	4.874628121
FZD1	0.700584174	7.98589067	5.606448588	2.21E-06	4.822157609
IGFBP6	1.205015273	8.518064883	5.604762812	2.23E-06	4.817184906
COL5A2	0.973054464	8.018436889	5.601300061	2.25E-06	4.806970632
TUBA1A	0.723035055	11.34208041	5.590962797	2.32E-06	4.776479458
APLNR	0.754549777	7.11985932	5.590136423	2.33E-06	4.774042037
FLI1	0.603302602	7.801213859	5.588084557	2.34E-06	4.767990039
LUM	1.157048796	7.616999515	5.478088908	3.30E-06	4.443694867
HBG1	1.534244732	7.458940483	5.458855871	3.50E-06	4.387024708
CPQ	0.829238546	7.756275202	5.454551376	3.55E-06	4.374343134
LAYN	0.85167997	8.279532455	5.451440606	3.58E-06	4.365178801
CDH23	0.7583086	8.210670786	5.443108888	3.67E-06	4.340635148
HBG2	1.537241267	7.422600656	5.43621063	3.75E-06	4.320315998
COL4A4	0.884190507	7.534479049	5.413299024	4.03E-06	4.252840964
CD99	0.638412541	9.866446644	5.406954411	4.11E-06	4.234159423
CLEC11A	1.042381917	9.655209395	5.396573504	4.24E-06	4.203596475
COL1A2	0.65097213	7.376536933	5.378760708	4.49E-06	4.151162953
ITGBL1	0.957050674	9.131098505	5.293378196	5.84E-06	3.900027308
PLS3	0.645467577	9.020865779	5.244001538	6.81E-06	3.754963157
LDHA	0.73585191	10.67451214	5.228977873	7.13E-06	3.71085225
TGFB3	0.941318172	8.481622074	5.204817579	7.68E-06	3.639943715
TREM2	0.598851519	7.430273573	5.198971663	7.82E-06	3.622791842
TMEM119	0.850437964	7.750739841	5.180469655	8.28E-06	3.56852147
NUAK1	0.785645853	8.100371677	5.161160622	8.79E-06	3.511907896
DYNC1I1	0.783146547	7.573002703	5.16079165	8.80E-06	3.510826325
CACNG3	0.675172214	6.914810544	5.14969276	9.11E-06	3.478296386
CD74	1.325105882	10.51915252	5.149052105	9.13E-06	3.476418937
SLC16A9	0.960819012	8.200524263	5.1376292	9.46E-06	3.442948801
NISCH	0.799079628	10.24680655	5.125001812	9.83E-06	3.405960221
HSPA8	0.817675194	8.928970992	5.11603155	1.01E-05	3.379691252
BCL6B	1.13609622	8.652554103	5.107533267	1.04E-05	3.354809929
CYTH4	0.96943175	8.294835864	5.075921833	1.14E-05	3.262305965
F5	0.685385819	7.282081069	5.066165617	1.18E-05	3.2337723
TNS3	0.806430495	8.061100028	5.064371892	1.19E-05	3.228527086
EPDR1	1.083848124	8.529528936	5.052340124	1.23E-05	3.1933505
TMEM130	0.872798525	7.680496202	5.050890702	1.24E-05	3.189113705
FAM156A	0.637067102	7.687488544	5.046686212	1.25E-05	3.17682458
ACOX2	0.680475238	8.065750348	5.019550826	1.36E-05	3.097547428
TTC3	0.648945028	8.649887309	4.954053773	1.66E-05	2.906463146
IGFBP2	1.545316527	9.485101769	4.929339737	1.80E-05	2.834465677
LGALS1	1.579096385	10.16041314	4.900071013	1.96E-05	2.749277782
IGSF6	0.788941573	7.229460228	4.892037041	2.01E-05	2.72590986
TSPAN6	0.722436218	7.928766514	4.879168506	2.09E-05	2.688493994
GLT1D1	0.691654104	7.39515902	4.866307579	2.18E-05	2.651117805
C5	0.61887925	7.580550397	4.838702815	2.37E-05	2.570954028
OGN	0.765629122	8.087786166	4.825286588	2.47E-05	2.532024135
GLS	0.807363873	9.200808374	4.757514148	3.04E-05	2.335689278
C21orf62	0.887211244	7.563714512	4.741616592	3.19E-05	2.289715178
MYH10	0.759265336	10.44211491	4.727632459	3.33E-05	2.249300859
ZDHHC14	1.010261517	10.52265209	4.708431378	3.53E-05	2.193850476
COL5A1	0.750534406	7.829662753	4.707004814	3.55E-05	2.18973265
ARF4	0.589140212	8.546475093	4.701727222	3.60E-05	2.174501033
ALKBH7	0.69495001	8.818811142	4.690859477	3.73E-05	2.143147353
THBD	0.794701893	8.225641998	4.678038265	3.87E-05	2.106178234
TYROBP	1.115547126	8.104945015	4.675457368	3.90E-05	2.098739078
CSF1R	0.881824166	9.35338039	4.667660349	4.00E-05	2.076270546
MCHR1	1.080904928	8.005631525	4.627295434	4.52E-05	1.960087011
NCAM1	0.655873457	7.471997324	4.558329195	5.57E-05	1.762127382
CELF5	1.397857538	7.923199734	4.554455186	5.64E-05	1.751028838
ARHGEF6	0.817716883	9.524104343	4.535699984	5.97E-05	1.697330711
COCH	1.029748157	8.004700232	4.509245565	6.47E-05	1.621683915
NEB	1.023874073	7.604718533	4.508890177	6.47E-05	1.620668447
CLDN11	0.90341036	9.014982743	4.479453356	7.08E-05	1.536629197
CRLF1	0.690278095	7.621596285	4.478860894	7.09E-05	1.534939253
COL3A1	0.959910154	8.741520704	4.450838395	7.71E-05	1.455075512
APBB3	0.585449707	7.634664733	4.443492602	7.89E-05	1.434162353
COTL1	0.671656945	8.205698452	4.427712416	8.27E-05	1.389268614
ZSCAN18	0.635743358	7.611318187	4.427538516	8.28E-05	1.388774122
HCAR1	0.588465265	7.213441295	4.403059205	8.91E-05	1.319219749
NDN	0.608656244	9.53782384	4.3895694	9.28E-05	1.280936516
SARAF	0.927485494	9.903572723	4.373579832	9.73E-05	1.235602227
MPC2	0.692911863	8.608986691	4.364752552	1.00E-04	1.210595032
ALDH7A1	0.889280639	10.62474631	4.288797167	0.000125502	0.99603245
MXRA7	0.652673525	8.716786087	4.285001436	0.000126935	0.98533976
CDH2	1.409686433	10.1239621	4.283520118	0.000127498	0.981167627
SMOC1	0.68905806	7.41848855	4.263527239	0.000135345	0.924901104
NDUFB8	0.791829926	9.283649737	4.241345366	0.000144607	0.862569898
C1orf54	0.673890599	9.013270413	4.236738436	0.000146607	0.849637211
CDC26	0.643399707	8.151820735	4.233709709	0.000147936	0.841137319
SLC4A11	1.534868963	9.407629047	4.233218068	0.000148153	0.839757747
MGARP	1.032055554	8.077319552	4.219576935	0.000154298	0.801500325
PAQR8	0.76969993	7.734532411	4.203839411	0.000161698	0.757412639
PWWP3A	0.667699845	8.652625982	4.199424279	0.000163835	0.745053483
FCGRT	0.603234008	8.48414653	4.179241974	0.000173964	0.688611658
PENK	1.215447078	7.956451046	4.17514132	0.000176096	0.677154677
RPS27L	0.668348062	11.01597482	4.170496198	0.000178541	0.66418097
CCL3	0.868782437	7.448323145	4.16673849	0.000180544	0.653689289
SLC24A3	0.91074428	7.917428444	4.161512239	0.000183366	0.639102591
ESYT1	0.731312349	9.388184907	4.130929886	0.000200765	0.553869013
CTNNBL1	0.68569513	9.259448662	4.12861304	0.000202146	0.547420578
C14orf132	0.714895575	8.297244728	4.115577802	0.000210097	0.511162869
VENTX	0.73632662	7.621219385	4.115277797	0.000210283	0.510328862
DOK1	0.883081359	8.770832289	4.09978789	0.000220137	0.467295787
SDC3	0.690134236	8.518180492	4.027348438	0.000272533	0.266808207
MARCO	0.88941858	7.904042069	4.015898216	0.00028186	0.235235411
NAV1	0.803332585	9.841746198	4.003833749	0.000292023	0.202004469
FRZB	1.029187876	8.975894667	3.992256268	0.000302111	0.170149531
MOK	0.626881626	8.066623745	3.991435018	0.000302839	0.167891195
PON2	0.740006849	9.018275964	3.990603265	0.000303579	0.16560415
HLA-DMB	1.052804317	9.787893831	3.967392257	0.000324937	0.101853328
ARAP3	0.600993314	8.808708318	3.943162674	0.000348794	0.035454456
VAMP5	0.94136219	9.106342885	3.942389907	0.000349582	0.033339306
PBXIP1	0.716979832	7.708027584	3.940437616	0.000351581	0.027996368
OLFML3	0.874177099	8.672223655	3.938185324	0.000353901	0.02183366
GP1BB	0.96373553	9.785493673	3.93663924	0.000355502	0.017604056
HLA-DPB1	0.876916711	12.13188685	3.93329243	0.000358993	0.008450405
CEND1	1.124049912	8.382342236	3.920909876	0.0003722	-0.025390304
GRP	1.449414546	10.55290272	3.895723972	0.000400535	-0.094093942
CYBRD1	0.789525227	8.319173616	3.887775765	0.000409905	-0.115739579
RPL15	0.676184415	9.254289711	3.853293478	0.000453082	-0.209443334
TRO	0.840264021	8.70964258	3.846469245	0.000462136	-0.227948226
COLGALT2	0.918696883	7.62955406	3.842211015	0.000467874	-0.239488331
CRABP2	0.63536669	7.694462715	3.840018593	0.000470855	-0.245427935
ALOX5AP	1.139931795	9.789670087	3.838976169	0.000472279	-0.248251539
PDGFD	0.734393577	7.807436243	3.838236008	0.000473293	-0.250256217
MEGF10	0.706568788	7.762534115	3.836157445	0.00047615	-0.255885034
LDLRAD4	0.648213303	7.601953576	3.83430929	0.000478705	-0.260888858
GPHA2	1.117967702	8.470888147	3.830367291	0.0004842	-0.271558433
FBLN5	0.678859388	9.330739481	3.83035076	0.000484223	-0.271603169
EFEMP2	0.586550268	9.293600179	3.825768344	0.000490687	-0.284000485
CCN2	1.329445467	11.13418731	3.821520813	0.000496754	-0.295486394
ID3	1.077859994	8.552000505	3.815269845	0.000505814	-0.31238038
MRC2	0.697292812	8.154569632	3.796057916	0.000534675	-0.364231642
MSX1	0.627923061	7.767506185	3.774322136	0.000569255	-0.422763458
ANKRD36B	0.740938045	7.792439664	3.717535203	0.000670135	-0.575012074
HLA-C	0.642300794	9.665803633	3.715031568	0.000674959	-0.581701668
MX1	0.674615332	8.48635024	3.703570146	0.000697477	-0.612301094
UROD	0.698727843	9.344885742	3.66883398	0.00077025	-0.704785971
FGF9	0.949218964	8.198107034	3.655834113	0.000799329	-0.739298967
HLA-DQA1	0.973714096	8.01520336	3.648398237	0.000816435	-0.759015716
PHPT1	0.743694811	9.144366203	3.646841727	0.00082006	-0.763140639
CIRBP	0.826759864	9.454363714	3.633762757	0.000851143	-0.797770112
C1QA	0.941293477	9.336351154	3.623668639	0.000875907	-0.824458155
PINK1	0.655311131	9.056314971	3.620336645	0.000884232	-0.8332603
FCER1G	0.708183121	7.345866433	3.617603818	0.000891118	-0.840476879
DAD1	0.837903659	8.345378659	3.614529736	0.000898925	-0.848591647
HLA-DQB1	0.680136682	7.945906258	3.599355383	0.00093844	-0.888601808
VIM	1.025924716	9.209719661	3.578544917	0.000995364	-0.943346842
SPARC	0.60302039	12.43277658	3.577689713	0.000997773	-0.945593446
CPXM2	0.679495298	8.275820039	3.538539847	0.001114274	-1.048170651
HEY1	1.008340811	9.995491441	3.535866826	0.001122689	-1.055154924
HCST	0.683964036	8.706365935	3.527509442	0.001149394	-1.076975612
ZNF671	0.643837738	8.676997745	3.525524776	0.001155825	-1.08215387
C1orf122	0.71143802	9.947837581	3.449561145	0.001429708	-1.279295837
CEMIP	0.930514185	10.69463051	3.439458727	0.00147052	-1.305355722
LTBP2	0.713633261	9.430565191	3.433805169	0.001493844	-1.31992297
PLAAT3	0.6623187	9.433056013	3.420450288	0.001550359	-1.354286562
ADAP2	0.739061303	8.812334931	3.396907917	0.00165501	-1.414700525
PIK3CG	0.623038914	7.823933338	3.386625922	0.001702808	-1.441020033
KIAA0355	0.585498932	8.242468366	3.38480986	0.001711387	-1.445664533
TNNC1	0.664452325	7.615167738	3.381353977	0.001727826	-1.454499315
LRRFIP1	0.675548529	9.618694012	3.348560231	0.001891526	-1.538105412
SSR4	0.606964408	9.405577414	3.321656423	0.002036796	-1.606381667
SEC61G	1.124089683	9.438242823	3.267361565	0.002363053	-1.743290466
SERPING1	0.770569455	9.554912036	3.228513549	0.002626441	-1.840509791
ALDOC	0.658518416	8.479527383	3.224541855	0.002654891	-1.850413808
NDUFB2	0.707781725	10.19745796	3.224223431	0.002657184	-1.851207558
SNRPE	0.619987029	9.034690815	3.209699213	0.002763826	-1.887367471
TAGLN	1.11186058	8.572958313	3.208903761	0.002769783	-1.88934528
CST3	0.864247891	9.350361966	3.208783406	0.002770685	-1.889644508
SNHG32	0.751535161	9.472902822	3.194943723	0.002876326	-1.924011784
ENO1	0.991980201	11.68307573	3.173071164	0.003051122	-1.978159843
STMN2	0.886984192	7.552828532	3.133853659	0.003390057	-2.074728774
PAMR1	0.647114394	8.574949201	3.1329628	0.003398156	-2.076914599
UBB	0.657005499	11.26944171	3.131122075	0.003414948	-2.08142992
TPM2	1.083151204	9.028563716	3.120572135	0.003512718	-2.107280166
PRELP	0.666301089	11.22879752	3.119815101	0.003519835	-2.109133211
LTB	0.638187327	7.411042618	3.092275137	0.003788214	-2.176370851
ADORA3	0.595100649	8.084331631	3.07486416	0.003967753	-2.218703012
