# Supplementary material for: Identification and validation of autophagy-related genes in primary open-angle glaucoma
Source: BMC Med Genomics. 2023 Nov 15;16:287. doi: 10.1186/s12920-023-01722-5 (PMC10648356; doi:10.1186/s12920-023-01722-5)
Supplement: Supplementary file 3 — Additional file 3. [file 12920_2023_1722_MOESM3_ESM.xls]

The data of 260 downregulated genes
downregulated genes	logFC	AveExpr	t	P.Value	B
CEBPD	-2.183716398	9.981575135	-9.505493913	2.00E-11	15.78457426
KRT19	-4.350625771	10.09802248	-8.392071217	4.71E-10	12.83008912
CALML3	-3.740300506	8.779835118	-8.319339746	5.82E-10	12.63106654
OSR2	-1.240831583	7.495348087	-7.995586801	1.51E-09	11.73673462
SLPI	-2.901575147	10.02460778	-7.759206072	3.04E-09	11.07541788
RNF122	-0.757288459	7.446142247	-7.737657436	3.24E-09	11.01479631
KRT13	-3.382909782	8.587721751	-7.615207294	4.67E-09	10.66928436
TNNT3	-2.414544948	8.601318498	-7.460780335	7.42E-09	10.23111923
RGMA	-0.952848194	9.021988581	-7.391190348	9.15E-09	10.03281509
SINHCAF	-0.875090574	8.787109867	-7.381911418	9.41E-09	10.00633486
CSRNP1	-1.677371477	9.832026466	-7.314205844	1.16E-08	9.812844337
PAX6	-2.938116807	8.444821272	-7.278016816	1.29E-08	9.709229079
MYH14	-1.304740937	7.572511735	-7.187972039	1.69E-08	9.450846498
LCN2	-2.898587694	8.384568958	-7.136699503	1.98E-08	9.303366984
GCNT3	-2.076800409	7.959725495	-7.112001087	2.13E-08	9.232235657
PRSS8	-2.110244047	7.735576355	-7.084964905	2.32E-08	9.15430621
RHOU	-0.908902215	8.050883498	-7.066700522	2.45E-08	9.101622499
C19orf33	-2.642693353	8.283922725	-6.981773235	3.17E-08	8.856253792
CFD	-1.377810532	9.02626788	-6.894192387	4.14E-08	8.602560773
MAOA	-1.416654955	10.0711421	-6.833090705	4.99E-08	8.425192109
MSLN	-1.741181426	7.80083327	-6.74788089	6.49E-08	8.177350243
SLC1A5	-1.060886068	9.693737708	-6.732978041	6.79E-08	8.13394721
KDM5A	-0.808298633	8.946338296	-6.665381562	8.35E-08	7.936877216
TGM1	-2.5395324	8.401492772	-6.596025614	1.03E-07	7.734347918
KRT15	-3.408425999	8.41665905	-6.55997048	1.16E-07	7.62893659
MPZL2	-1.350873829	7.990912407	-6.549427725	1.19E-07	7.598098057
CITED4	-1.194991961	9.469609921	-6.520004458	1.31E-07	7.511995954
HOPX	-0.885913808	7.351307921	-6.474408069	1.50E-07	7.378463547
CHP2	-1.816212217	8.06807062	-6.417047276	1.80E-07	7.210310056
FAM3D	-2.190780864	7.840872444	-6.320065891	2.42E-07	6.92561686
HP	-2.359204382	8.586586774	-6.310321498	2.50E-07	6.896986565
ZNF750	-1.156586354	7.358092925	-6.284562869	2.70E-07	6.821283673
AGPAT2	-0.705366663	10.61035926	-6.232155476	3.18E-07	6.667173685
ZFP36	-1.689721323	9.474116461	-6.205256551	3.46E-07	6.588031208
H2AC20	-0.789765729	7.235813795	-6.127111877	4.40E-07	6.357963565
PROM2	-2.279696252	8.192298501	-6.126047313	4.42E-07	6.354827946
KRT5	-2.461058629	8.067244791	-6.102888215	4.74E-07	6.286605309
A4GALT	-0.88804864	7.226012189	-6.087436026	4.98E-07	6.241077019
S100A9	-2.79599837	8.905074055	-6.029877096	5.95E-07	6.071428724
TMPRSS4	-1.001437448	7.354110116	-6.017453809	6.18E-07	6.034801808
DTX2	-1.286953712	9.633543541	-5.981414229	6.92E-07	5.92852934
LMO4	-0.789061945	7.505055258	-5.969544067	7.17E-07	5.893521292
DEPP1	-1.603078926	9.216521951	-5.96934387	7.18E-07	5.892930838
ANXA8L1	-2.02133905	7.751507276	-5.957340919	7.45E-07	5.857528518
BNIPL	-0.805722668	7.26734484	-5.841513416	1.07E-06	5.515795446
ADM	-0.748446579	7.347176377	-5.83342321	1.09E-06	5.491921458
AQP5	-1.108687484	7.300700077	-5.809341954	1.18E-06	5.420856238
AP1M2	-1.388009084	7.486689798	-5.808867306	1.18E-06	5.419455496
ERICH5	-1.232339564	7.177092118	-5.798266812	1.22E-06	5.388172065
DCT	-1.099041423	7.625005094	-5.784693062	1.27E-06	5.34811377
HES4	-1.069952893	8.961669609	-5.779270564	1.29E-06	5.332111043
BCAS1	-2.294242408	8.924194258	-5.76486905	1.35E-06	5.289609636
MT1A	-1.44175577	7.774045068	-5.749326826	1.42E-06	5.243741967
PSMC1	-0.667698202	12.2965873	-5.744981627	1.44E-06	5.230918647
MT2A	-1.290304783	12.47373808	-5.721768096	1.55E-06	5.16241316
MUC20	-1.453933327	8.193104733	-5.715736446	1.58E-06	5.144613536
DUSP1	-1.343855036	8.400070388	-5.713207758	1.59E-06	5.13715134
LAMB3	-1.588283189	7.744807592	-5.687940534	1.72E-06	5.062589695
CXCL17	-0.956853517	7.214120149	-5.679698058	1.76E-06	5.038267846
SCNN1A	-1.37608583	8.915113414	-5.660333864	1.87E-06	4.981130645
FAM3B	-1.461008697	7.41180837	-5.648884305	1.94E-06	4.947348768
DUSP5	-1.072828801	7.748835119	-5.634858221	2.03E-06	4.905967076
KRT14	-2.489333218	8.189766603	-5.619225361	2.13E-06	4.859848039
NOP53	-0.638644752	13.44923854	-5.593017382	2.31E-06	4.782539588
HCAR3	-1.593417184	7.693989221	-5.591061604	2.32E-06	4.776770894
ARL4D	-1.481178836	8.794344114	-5.572193018	2.46E-06	4.721120502
FOXQ1	-0.609667423	7.226986525	-5.567323878	2.50E-06	4.706760763
KDM5B	-0.593248244	8.451864106	-5.543775259	2.69E-06	4.637319928
MTNR1A	-1.262702488	7.657296509	-5.506867168	3.02E-06	4.528510826
VAV3	-0.778229383	7.493517079	-5.498181383	3.10E-06	4.502909376
THOC3	-0.974965242	8.365318424	-5.497099551	3.11E-06	4.499720813
MOCOS	-1.099582722	7.512926943	-5.47019775	3.38E-06	4.420442157
UPK1B	-1.51955161	7.494087987	-5.463366382	3.45E-06	4.400313879
CAPNS2	-1.488831262	7.451611478	-5.456182883	3.53E-06	4.379149682
CEACAM6	-1.881508871	7.573006365	-5.450618088	3.59E-06	4.362755715
PKP3	-1.838306431	7.79692377	-5.434503425	3.77E-06	4.3152876
SQSTM1	-0.588033253	7.88314457	-5.41369406	4.03E-06	4.254004189
S100A14	-1.584141676	7.495276092	-5.404638721	4.14E-06	4.227341321
CRYBG2	-0.895865145	7.092903699	-5.403612426	4.15E-06	4.224319659
TNFRSF1A	-0.634398191	9.323335829	-5.366264907	4.66E-06	4.114388328
SDC4	-0.645852977	7.849798058	-5.361117028	4.74E-06	4.099240278
FAM83F	-0.744907786	6.906947103	-5.357929245	4.78E-06	4.08986055
NFKBIA	-0.852556948	10.55513488	-5.353390319	4.85E-06	4.076505991
MARK2	-0.608237065	9.161211738	-5.342429179	5.02E-06	4.04425963
MEIS1	-0.952332343	7.118058478	-5.331796864	5.19E-06	4.012985902
ACKR1	-0.617339934	7.056941103	-5.289822872	5.91E-06	3.889577699
GPN2	-0.727268429	8.202884363	-5.285364789	5.99E-06	3.876475683
KLC3	-0.702132016	7.249131525	-5.266621083	6.35E-06	3.821400746
RASD1	-1.421465845	8.015601281	-5.227580023	7.16E-06	3.706748707
PPP2CA	-0.629293837	10.76462519	-5.203834947	7.71E-06	3.637060529
SH3BP1	-0.82059761	7.949724585	-5.187865953	8.10E-06	3.590213752
TMEM184A	-0.954669438	7.287429836	-5.174607688	8.44E-06	3.55133171
NAMPT	-0.720595796	7.26503186	-5.140694664	9.37E-06	3.451929983
TUBA4A	-0.940274971	10.02706783	-5.135833439	9.51E-06	3.437687899
CLDN7	-1.048100222	7.2263724	-5.135320057	9.52E-06	3.436183925
IL20RB	-1.203611585	7.367522046	-5.125047527	9.83E-06	3.40609411
FAM83H	-1.289442882	8.116369382	-5.074512659	1.15E-05	3.258184135
TSPAN1	-1.439683608	7.426174391	-5.053862938	1.22E-05	3.19780201
ESRP2	-1.565012089	7.979844836	-5.033652313	1.30E-05	3.138737715
COL17A1	-0.962160163	7.070025053	-5.031714234	1.31E-05	3.133075601
EZR	-1.146149183	9.086832523	-5.013782473	1.39E-05	3.080703077
DEFB1	-1.432370095	7.49942529	-5.007365903	1.41E-05	3.061969266
PSME4	-0.726425817	8.539899475	-4.969570881	1.59E-05	2.951697889
RAB25	-0.943798667	7.072666697	-4.957947439	1.64E-05	2.917811637
GADD45B	-1.051517517	8.609071304	-4.95386304	1.67E-05	2.905907272
FAM83A	-1.437569937	7.364293474	-4.93098383	1.79E-05	2.83925343
KLHL8	-0.768737778	10.22743269	-4.929039235	1.80E-05	2.833590616
FLOT2	-1.036367598	10.52608368	-4.926638049	1.81E-05	2.82659869
DUSP3	-1.087501754	10.48770393	-4.907242963	1.92E-05	2.770144018
BZW2	-0.988188818	8.246550776	-4.901173532	1.96E-05	2.752485132
SLC2A3	-1.068448449	10.04553568	-4.899195995	1.97E-05	2.746732345
RASAL1	-0.939188821	7.194444159	-4.896045317	1.99E-05	2.73756765
RAPGEFL1	-0.655384991	7.350149306	-4.86120515	2.21E-05	2.636294149
C6orf47	-0.63794121	9.577823459	-4.85867792	2.23E-05	2.628953047
POF1B	-0.820654705	7.138026546	-4.858164252	2.23E-05	2.627461029
BHLHE40	-1.28606583	8.997836095	-4.852843433	2.27E-05	2.612007687
BCO1	-0.787062534	7.065020718	-4.807329991	2.61E-05	2.479951576
SH3BGRL2	-0.601562474	8.314091292	-4.805442912	2.63E-05	2.474481378
ADH1B	-1.109519046	7.88267242	-4.793727797	2.72E-05	2.440531359
GDF15	-1.014689262	7.896933581	-4.788714096	2.76E-05	2.426006775
TP53TG1	-0.729013685	8.817801953	-4.786344761	2.78E-05	2.419143903
NAPRT	-0.941486103	9.252482671	-4.785020765	2.79E-05	2.415309191
AVPI1	-1.173194502	8.857370215	-4.779359282	2.84E-05	2.398914106
PLVAP	-1.268148718	8.858495487	-4.779299244	2.84E-05	2.398740262
ZNF207	-0.621029495	9.547454959	-4.733055685	3.28E-05	2.264971092
ATP10B	-1.640997637	7.597916047	-4.721105836	3.40E-05	2.230447403
H2BC21	-1.003422847	8.099343319	-4.708169751	3.53E-05	2.193095261
VWA1	-0.802173717	9.533107666	-4.702846091	3.59E-05	2.177729886
ELF3	-1.17735101	7.11817716	-4.696024861	3.67E-05	2.158047637
GJB5	-0.860550351	7.142092064	-4.680401399	3.85E-05	2.112990505
INAVA	-0.887949123	7.081789075	-4.677671675	3.88E-05	2.105121524
CAPN1	-0.767186281	9.114892073	-4.643786865	4.30E-05	2.007527058
MFN2	-0.819775998	8.484717767	-4.636583653	4.39E-05	1.986801185
RPS5	-0.613639435	13.30509168	-4.631145926	4.47E-05	1.971160047
PDLIM1	-0.694127744	8.873690765	-4.579846258	5.22E-05	1.823813072
MRPL28	-0.724120465	9.755591491	-4.57631833	5.28E-05	1.813694269
KLF4	-0.835346012	7.857471002	-4.572505491	5.34E-05	1.802760411
CDCA7L	-0.705533816	8.869662542	-4.571304384	5.36E-05	1.799316524
GLDN	-0.632801712	7.352143573	-4.564554457	5.47E-05	1.779966832
PIGR	-0.788409484	7.199613909	-4.560297975	5.54E-05	1.767768579
ARHGEF16	-1.272953582	7.984916611	-4.542154698	5.85E-05	1.715805004
AUTS2	-0.665453849	8.31918253	-4.527106293	6.13E-05	1.67274462
H2BC12	-0.852102271	8.931914927	-4.52060526	6.25E-05	1.654153351
RRAGD	-0.857729475	8.670765615	-4.495656087	6.74E-05	1.582868704
DDIT4	-1.203947042	8.188478287	-4.494475548	6.76E-05	1.5794982
MAMDC2	-0.649295709	7.542750487	-4.491234779	6.83E-05	1.570246807
S100A8	-2.661627466	9.935222903	-4.472681111	7.22E-05	1.517315504
RARA	-0.621210727	7.913871506	-4.472559225	7.22E-05	1.516967968
MALL	-0.709008835	7.220932035	-4.444693657	7.86E-05	1.437581067
NDRG1	-0.667117929	10.03882422	-4.432333049	8.16E-05	1.402409536
PPDPF	-0.928608943	11.20770033	-4.431491347	8.18E-05	1.400015485
SERPINA3	-1.398901544	11.48287891	-4.43052812	8.20E-05	1.397275932
MRTFA	-0.589811682	8.090818631	-4.422189561	8.41E-05	1.373566741
FCN3	-0.686617519	7.082118208	-4.401209072	8.96E-05	1.313967233
SLC6A14	-1.009152719	7.404426608	-4.396445224	9.09E-05	1.300445549
RAB38	-0.67113651	7.368786408	-4.39460352	9.14E-05	1.295219171
FABP5	-1.18453276	10.34588317	-4.387326646	9.34E-05	1.274574933
PRRG2	-0.891383499	7.247701522	-4.353793407	0.000103298	1.179568676
HOOK1	-0.710128772	7.31149489	-4.352828969	0.000103597	1.176839347
CSRP2	-1.604691992	11.48253006	-4.350026887	0.000104472	1.168910538
MMP3	-1.798571168	11.76830027	-4.337425484	0.000108496	1.133271898
GNA15	-0.944689083	7.703803964	-4.333105422	0.00010991	1.121061115
HILPDA	-1.38382895	8.021279243	-4.323584889	0.000113092	1.094163748
S100A2	-1.743706276	7.727448343	-4.315982372	0.000115697	1.072697787
RASSF7	-1.172578835	9.200383887	-4.288519352	0.000125607	0.995249739
CEACAM7	-1.097063499	7.303771677	-4.275759652	0.00013049	0.959317499
S100A11	-1.085434778	8.473814976	-4.269589752	0.000132917	0.941954423
CEACAM5	-1.078761874	7.27972153	-4.265412116	0.000134586	0.930202295
S100A12	-1.097489515	7.534190715	-4.264156763	0.000135091	0.926671552
F3	-0.736163507	7.176472812	-4.255881658	0.00013847	0.903405494
CYP4B1	-0.82981308	7.289604348	-4.230604185	0.000149312	0.832423903
MRPL12	-0.821644281	10.29915207	-4.222310624	0.000153047	0.809163971
CLDN1	-0.72686436	6.930435602	-4.197988803	0.000164536	0.741036101
PRRX2	-0.599961429	8.139278927	-4.176398118	0.00017544	0.680665701
BCL11A	-0.626154616	7.357418289	-4.163140434	0.000182482	0.643646302
AQP3	-1.309945506	7.280785687	-4.14485784	0.000192649	0.59266024
SORD	-0.730147979	9.609214019	-4.143273084	0.000193556	0.588244257
CNKSR1	-0.644616786	7.114727374	-4.143047895	0.000193686	0.587616808
GOLGA2P7	-0.692920926	8.156899778	-4.141631354	0.0001945	0.583670116
CCL13	-0.590963244	7.108127961	-4.140584741	0.000195104	0.580754392
CCDC120	-0.66158561	8.146810806	-4.12703729	0.000203092	0.543035528
TMC4	-1.369028557	8.075522765	-4.119169184	0.000207876	0.521148438
LAMA5	-0.728498338	9.662441234	-4.096261282	0.000222443	0.457506234
FBLN2	-0.596976443	7.818169897	-4.083186886	0.000231199	0.421238485
ZNF296	-0.802677397	7.409491816	-4.068271079	0.000241599	0.379912434
MT1M	-1.105483584	8.734905717	-4.065450508	0.000243616	0.372103702
GFM1	-0.598891906	8.66750247	-4.051966099	0.00025349	0.334798802
RBBP8NL	-0.894193199	7.105038786	-4.028656432	0.000271487	0.270416942
RELN	-0.686128486	7.918495796	-4.011225345	0.000285754	0.222359886
RBM47	-0.723124418	7.515601693	-4.005701895	0.000290426	0.207147778
BTG1	-0.805342522	9.090046677	-3.995290503	0.000299435	0.178494802
LGALS7	-1.42040388	7.652368454	-3.990398599	0.000303761	0.165041413
MTFP1	-0.643796526	8.338139985	-3.989061859	0.000304954	0.161366264
TOX2	-1.100603784	8.603119982	-3.984559358	0.000309005	0.148990736
TRIB3	-0.649201512	7.550251584	-3.982346082	0.000311015	0.142909256
HTRA3	-0.648106825	7.932812084	-3.966639452	0.000325654	0.099788024
SPRY2	-0.685582615	9.051041147	-3.963343508	0.00032881	0.090747415
EVPL	-0.647071395	7.119675898	-3.91793976	0.000375437	-0.033501312
CROT	-0.99260742	8.815045689	-3.858832747	0.00044586	-0.194413122
ZG16B	-1.099001286	8.740020839	-3.85743047	0.000447677	-0.198218866
CGN	-0.753839818	7.627233218	-3.823908868	0.000493334	-0.289029405
PTGES	-0.648883031	7.47285892	-3.799026844	0.000530113	-0.356225835
BIRC3	-0.626462914	8.411242809	-3.797306554	0.000532752	-0.360864965
SERPINB5	-0.817766944	7.214073732	-3.788820332	0.000545957	-0.383737126
H1-2	-0.679999808	7.781642848	-3.771809393	0.000573389	-0.429520906
FABP4	-0.731975285	8.192991776	-3.757294101	0.000597849	-0.468519362
CLIC6	-0.643545561	8.332670368	-3.729850939	0.000646884	-0.542076721
TWIST2	-0.971661915	9.203905583	-3.724253615	0.000657353	-0.557051178
TMEM79	-1.167905843	8.605680947	-3.695906532	0.000712938	-0.632738267
SFN	-0.937097018	7.206468886	-3.690488174	0.000724068	-0.647176668
TYRP1	-1.303847846	9.098139576	-3.680203794	0.000745658	-0.674556088
FMO1	-0.588447152	7.068481017	-3.651568028	0.0008091	-0.750612986
C11orf58	-0.812062808	12.03625775	-3.632242409	0.000854829	-0.801791937
UGCG	-0.763989432	8.206914988	-3.631123802	0.000857551	-0.804750537
CDH19	-0.83465108	7.761479206	-3.622101475	0.000879813	-0.828598598
TALDO1	-0.587781362	10.14887469	-3.62157457	0.00088113	-0.829990497
KCNJ13	-0.88690528	7.618202643	-3.614971988	0.000897798	-0.847424411
KRT4	-0.651970689	7.086589349	-3.611770257	0.00090599	-0.85587327
SCGB2A1	-1.136412149	7.474349133	-3.607110784	0.00091804	-0.86816278
LGI4	-1.171951794	9.937293589	-3.600796707	0.000934616	-0.884804785
GPX3	-1.168835725	8.480054066	-3.549695222	0.001079807	-1.018996173
CSF3	-0.714220911	7.049597061	-3.542504418	0.001101905	-1.037807127
CASZ1	-0.694216062	7.310177392	-3.531966174	0.001135078	-1.065342367
C3	-0.856199603	8.276722544	-3.529904221	0.00114168	-1.070725473
SYT17	-0.724807772	8.050429799	-3.523846998	0.001161289	-1.086530335
GJB2	-0.648377517	7.030233291	-3.522761344	0.001164837	-1.089361725
IMPA2	-0.715379556	7.913409594	-3.522220183	0.00116661	-1.090772919
TACC2	-0.623076213	7.853144211	-3.521547227	0.001168818	-1.092527652
CHI3L2	-1.09939404	8.2336801	-3.515417222	0.001189118	-1.108504297
TYMP	-0.86086873	10.78176563	-3.506599469	0.001218914	-1.131462683
CD55	-0.972053577	7.9358512	-3.480107182	0.001312814	-1.200272423
ARNT	-0.971772392	8.667992619	-3.475615138	0.001329409	-1.211914776
EIF4G3	-0.744251238	9.635557083	-3.473630094	0.001336807	-1.217057228
FGFBP1	-0.895205434	7.193569716	-3.459823283	0.001389365	-1.252785444
LRG1	-0.646667611	7.038820897	-3.442065912	0.001459882	-1.29863392
MT1X	-0.907092444	7.939523311	-3.423626158	0.001536737	-1.346120736
TRIB1	-0.722464256	8.445667799	-3.415879973	0.001570166	-1.366031158
KLF9	-0.78169359	8.855842745	-3.381266726	0.001728243	-1.454722307
DPT	-0.873605796	7.570711681	-3.368266546	0.001791461	-1.487915022
KRT17	-1.043667268	8.091069297	-3.364691823	0.001809229	-1.497030753
ADAMTS4	-0.71712583	7.339121029	-3.362843488	0.001818482	-1.501742161
ADIRF	-0.647522667	12.97436304	-3.36050717	0.001830242	-1.507695544
TFF1	-0.719127667	7.180214739	-3.351834718	0.001874537	-1.529776034
DTNB	-0.689813141	8.506542025	-3.3509108	0.001879316	-1.532126646
SAA2	-1.414819969	7.660623387	-3.348962725	0.00188943	-1.537081806
TNFRSF21	-0.984852684	8.53332448	-3.295640685	0.002187362	-1.672130788
MLANA	-0.849861534	8.053647767	-3.281454748	0.002273878	-1.707867955
GPX2	-0.64279202	6.936850865	-3.265298218	0.002376385	-1.748469774
BSPRY	-0.68915365	7.426609791	-3.263884732	0.00238556	-1.752016823
VWF	-0.911152453	10.40218291	-3.26029447	0.002409015	-1.761022667
CXCL1	-0.80386319	7.642592754	-3.25870033	0.0024195	-1.765019719
PODN	-0.795195327	9.024310395	-3.25518098	0.002442802	-1.773840231
FERMT1	-0.82555219	7.937236515	-3.251158812	0.002469694	-1.783914691
TMPRSS11D	-0.928159381	7.168913541	-3.25091761	0.002471316	-1.784518624
ARL4A	-0.860081192	9.03922415	-3.236473461	0.002570295	-1.820640687
S100P	-0.735856426	7.143924667	-3.215419362	0.00272135	-1.873137035
CKMT1B	-0.749715869	7.390618901	-3.171767314	0.003061854	-1.98138118
POU2F1	-0.686427688	9.705026732	-3.159457982	0.003164955	-2.01175678
NOP16	-0.603662323	9.291666419	-3.152711234	0.003222853	-2.028377736
MAT2A	-0.738003975	10.09752057	-3.104708701	0.003664735	-2.146056854
