# Supplementary material for: Identification and validation of autophagy-related genes in primary open-angle glaucoma
Source: BMC Med Genomics. 2023 Nov 15;16:287. doi: 10.1186/s12920-023-01722-5 (PMC10648356; doi:10.1186/s12920-023-01722-5)
Supplement: Supplementary file 4 — Additional file 4. [file 12920_2023_1722_MOESM4_ESM.xlsx]

## Sheet: Annotation
The Metascape annotation result of 67 DEARGs
MyList	Gene ID	Type	Tax ID	Homologene Gene ID	Homologene Gene Tax ID	hsa05145 Toxoplasmosis	GO:0030162 regulation of proteolysis	GO:0050727 regulation of inflammatory res	GO:0071345 cellular response to cytokine	hsa05132 Salmonella infection	GO:0032496 response to lipopolysaccharide	GO:0014002 astrocyte development	hsa05131 Shigellosis	GO:0006914 autophagy	GO:0101002 ficolin-1-rich granule	GO:0061136 regulation of proteasomal prot	GO:0009636 response to toxic substance	GO:0010035 response to inorganic substanc	GO:0005198 structural molecule activity	GO:0051896 regulation of protein kinase B	GO:0030705 cytoskeleton-dependent intrace	GO:0010506 regulation of autophagy	GO:0051384 response to glucocorticoid	hsa04140 Autophagy - animal	hsa05230 Central carbon metabolism in c
HBB	3043	symbol	H. sapiens	3043	H. sapiens	1	1	1	0	0	0	1	0	1	1	0	1	1	0	0	0	0	0	0	0
PPT1	5538	symbol	H. sapiens	5538	H. sapiens	1	1	0	1	0	0	1	1	0	0	1	0	1	0	0	0	0	0	0	0
HLA-DPA1	3113	symbol	H. sapiens	3113	H. sapiens	1	0	0	1	0	0	0	0	0	0	0	0	0	0	0	0	0	0	0	0
SCD	6319	symbol	H. sapiens	6319	H. sapiens	1	0	0	0	0	0	0	1	0	0	0	0	0	0	0	0	0	0	0	0
DYNLL1	8655	symbol	H. sapiens	8655	H. sapiens	0	0	0	0	1	0	0	0	0	1	0	0	0	0	0	1	0	0	0	0
TUBA1A	7846	symbol	H. sapiens	7846	H. sapiens	1	0	0	0	1	0	0	0	0	0	0	0	0	1	0	1	0	0	0	0
LDHA	3939	symbol	H. sapiens	3939	H. sapiens	0	0	0	0	0	0	0	0	0	0	0	0	0	0	0	0	0	0	0	1
TREM2	54209	symbol	H. sapiens	54209	H. sapiens	1	1	1	1	0	1	1	1	0	0	1	0	0	0	1	0	1	0	1	0
DYNC1I1	1780	symbol	H. sapiens	1780	H. sapiens	1	0	0	0	1	0	1	0	1	0	0	0	0	0	0	1	0	0	0	0
HSPA8	3312	symbol	H. sapiens	3312	H. sapiens	1	1	0	0	1	1	1	1	1	1	1	0	0	0	0	1	0	1	0	0
IGFBP2	3485	symbol	H. sapiens	3485	H. sapiens	1	0	0	0	0	0	1	0	0	0	0	0	1	0	0	0	0	1	0	0
LGALS1	3956	symbol	H. sapiens	3956	H. sapiens	1	0	1	1	0	0	1	0	1	0	0	0	0	0	0	0	0	0	0	0
GLS	2744	symbol	H. sapiens	2744	H. sapiens	0	0	0	0	0	0	1	0	0	0	0	0	0	0	0	0	0	0	0	1
MYH10	4628	symbol	H. sapiens	4628	H. sapiens	0	0	0	0	1	1	0	0	0	0	1	0	0	0	0	0	0	0	0	0
ALDH7A1	501	symbol	H. sapiens	501	H. sapiens	0	0	0	0	0	0	0	1	0	0	0	0	0	0	0	0	0	0	0	0
ESYT1	23344	symbol	H. sapiens	23344	H. sapiens	1	0	0	0	0	0	1	0	1	0	0	0	0	0	0	0	0	0	0	0
PON2	5445	symbol	H. sapiens	5445	H. sapiens	1	0	0	0	0	0	0	0	0	0	0	1	0	0	0	0	0	0	0	0
HLA-DPB1	3115	symbol	H. sapiens	3115	H. sapiens	1	0	0	0	0	0	0	0	0	0	0	0	0	0	0	0	0	0	0	0
RPL15	6138	symbol	H. sapiens	6138	H. sapiens	0	0	0	0	0	0	0	1	0	0	0	0	0	1	0	0	0	0	0	0
FBLN5	10516	symbol	H. sapiens	10516	H. sapiens	0	0	0	0	0	0	1	0	0	0	1	0	0	1	0	0	0	0	0	0
HLA-DQA1	3117	symbol	H. sapiens	3117	H. sapiens	1	0	0	0	0	0	0	0	0	0	0	0	0	0	0	0	0	0	0	0
PINK1	65018	symbol	H. sapiens	65018	H. sapiens	1	1	0	1	1	1	1	0	1	0	1	1	1	0	1	1	1	0	0	0
HLA-DQB1	3119	symbol	H. sapiens	3119	H. sapiens	1	0	0	0	0	0	0	0	0	0	0	0	0	0	0	0	0	0	0	0
VIM	7431	symbol	H. sapiens	7431	H. sapiens	1	0	0	1	1	1	1	0	0	0	1	0	0	1	0	0	1	0	0	0
SPARC	6678	symbol	H. sapiens	6678	H. sapiens	1	0	0	0	0	0	1	0	0	0	0	0	0	1	0	0	0	0	0	0
PIK3CG	5294	symbol	H. sapiens	5294	H. sapiens	1	0	1	0	1	0	1	1	1	0	1	0	0	0	1	0	1	0	0	0
SSR4	6748	symbol	H. sapiens	6748	H. sapiens	0	0	0	0	0	0	0	0	0	0	0	0	0	0	0	0	0	0	0	0
CST3	1471	symbol	H. sapiens	1471	H. sapiens	1	1	0	0	0	0	0	0	0	1	1	0	0	0	0	0	0	0	0	0
UBB	7314	symbol	H. sapiens	7314	H. sapiens	1	1	0	0	1	0	1	1	1	0	1	0	0	0	0	1	0	0	0	0
TPM2	7169	symbol	H. sapiens	7169	H. sapiens	0	0	0	0	0	0	0	0	0	0	0	0	0	1	1	0	0	0	0	0
SLC1A5	6510	symbol	H. sapiens	6510	H. sapiens	0	0	0	0	0	0	0	0	0	0	0	0	0	0	0	0	0	0	0	1
ZFP36	7538	symbol	H. sapiens	7538	H. sapiens	1	1	1	1	0	1	0	1	0	0	1	0	0	0	0	0	0	1	0	0
S100A9	6280	symbol	H. sapiens	6280	H. sapiens	1	1	1	0	0	1	1	0	1	0	1	1	0	0	0	0	0	0	0	0
DEPP1	11067	symbol	H. sapiens	11067	H. sapiens	0	0	0	0	0	0	0	0	1	0	0	0	0	0	0	0	1	0	0	0
PSMC1	5700	symbol	H. sapiens	5700	H. sapiens	1	1	0	0	1	0	0	0	0	0	1	0	0	0	0	0	0	0	0	0
MT2A	4502	symbol	H. sapiens	4502	H. sapiens	0	0	0	1	0	0	1	0	0	0	0	1	1	0	0	0	0	0	0	0
NOP53	29997	symbol	H. sapiens	29997	H. sapiens	0	1	0	0	0	0	0	1	1	0	1	0	0	0	1	1	0	0	0	0
SQSTM1	8878	symbol	H. sapiens	8878	H. sapiens	1	0	0	1	1	1	0	1	1	0	1	0	0	0	1	0	0	0	1	0
TNFRSF1A	7132	symbol	H. sapiens	7132	H. sapiens	1	0	1	1	1	1	1	1	1	0	1	0	0	0	1	0	0	0	1	0
NFKBIA	4792	symbol	H. sapiens	4792	H. sapiens	1	0	1	1	1	1	1	1	1	0	0	0	0	0	0	0	0	0	0	0
PPP2CA	5515	symbol	H. sapiens	5515	H. sapiens	1	0	0	1	1	1	1	1	0	0	1	0	1	0	1	0	1	0	1	0
NAMPT	10135	symbol	H. sapiens	10135	H. sapiens	0	0	0	1	0	0	0	0	0	0	0	0	0	0	0	0	0	0	0	0
TUBA4A	7277	symbol	H. sapiens	7277	H. sapiens	1	0	0	0	1	1	0	0	0	0	0	0	0	1	0	1	0	0	0	0
RAB25	57111	symbol	H. sapiens	57111	H. sapiens	0	0	0	0	1	0	0	0	0	0	0	0	0	0	0	0	0	0	0	0
FLOT2	2319	symbol	H. sapiens	2319	H. sapiens	1	0	0	1	0	0	1	0	0	0	0	0	0	0	0	1	0	0	0	0
SLC2A3	6515	symbol	H. sapiens	6515	H. sapiens	0	0	0	0	0	0	0	0	0	1	0	0	0	0	0	0	0	0	0	0
GDF15	9518	symbol	H. sapiens	9518	H. sapiens	0	0	0	0	0	0	1	0	0	0	0	0	1	0	1	0	0	1	0	0
CAPN1	823	symbol	H. sapiens	823	H. sapiens	1	0	0	1	1	0	1	1	0	1	1	0	0	0	0	0	1	0	0	0
MFN2	9927	symbol	H. sapiens	9927	H. sapiens	1	0	0	1	1	0	0	0	1	0	1	0	0	0	0	0	0	0	0	0
RPS5	6193	symbol	H. sapiens	6193	H. sapiens	0	0	0	0	0	1	0	1	0	0	0	0	0	1	0	0	0	0	0	0
KLF4	9314	symbol	H. sapiens	9314	H. sapiens	1	1	1	1	0	1	1	0	0	0	0	0	0	0	0	0	1	1	0	0
RRAGD	58528	symbol	H. sapiens	58528	H. sapiens	1	0	0	0	1	0	0	1	0	0	0	0	0	0	0	0	1	1	1	0
DDIT4	54541	symbol	H. sapiens	54541	H. sapiens	0	0	0	0	0	1	0	0	1	0	1	0	0	0	0	0	0	1	1	0
S100A8	6279	symbol	H. sapiens	6279	H. sapiens	0	1	1	0	0	1	1	0	1	0	1	0	1	0	0	0	0	0	0	0
RARA	5914	symbol	H. sapiens	5914	H. sapiens	1	0	0	0	0	1	1	0	0	0	0	0	0	0	0	1	0	1	0	0
NDRG1	10397	symbol	H. sapiens	10397	H. sapiens	1	0	1	0	0	0	1	0	0	0	1	0	1	0	0	1	0	0	0	0
SERPINA3	12	symbol	H. sapiens	12	H. sapiens	1	1	1	0	0	0	1	0	0	0	0	0	0	0	0	0	1	0	0	0
RAB38	23682	symbol	H. sapiens	23682	H. sapiens	1	0	0	0	1	0	1	0	0	0	0	0	0	0	0	0	1	0	0	0
CLDN1	9076	symbol	H. sapiens	9076	H. sapiens	1	0	1	1	1	1	1	1	0	0	0	1	1	1	0	0	0	1	0	1
TRIB3	57761	symbol	H. sapiens	57761	H. sapiens	0	1	0	0	0	1	0	0	1	0	1	0	0	0	0	0	1	1	0	0
BIRC3	330	symbol	H. sapiens	330	H. sapiens	1	1	1	1	1	0	1	0	0	0	1	0	0	0	0	0	0	0	0	0
SERPINB5	5268	symbol	H. sapiens	5268	H. sapiens	0	1	0	0	0	0	0	0	0	0	0	0	0	0	0	0	0	0	0	0
H1-2	3006	symbol	H. sapiens	3006	H. sapiens	0	0	0	0	0	0	0	0	0	0	0	0	0	0	0	0	0	0	0	0
C3	718	symbol	H. sapiens	718	H. sapiens	1	1	1	0	0	1	1	1	0	0	1	0	0	0	1	0	1	0	0	0
EIF4G3	8672	symbol	H. sapiens	8672	H. sapiens	1	0	0	0	0	1	0	0	0	0	0	0	0	0	0	0	0	0	0	0
TNFRSF21	27242	symbol	H. sapiens	27242	H. sapiens	1	0	0	1	0	1	0	0	0	0	0	0	0	0	0	0	0	0	0	0
MAT2A	4144	symbol	H. sapiens	4144	H. sapiens	0	0	0	1	0	0	0	0	0	0	0	0	0	0	0	0	0	0	0	1

## Sheet: Enrichment
The Metascape enrichment result of 67 DEARGs
GroupID	Category	Term	Description	LogP	Log(q-value)	InTerm_InList	Genes	Symbols
1_Summary	KEGG Pathway	hsa05145	Toxoplasmosis	-11.466	-7.11307	9/112	330,3113,3115,3117,3119,3312,4792,5294,7132,718,1780,7277,7846,2319,3043,6678,7314,7431,23682,12,823,5445,5538,8878,58528,3485,3956,5914,9314,27242,5515,8672,5700,54209,7538,6319,23344,9927,65018,1471,9076,6280,10397	BIRC3,HLA-DPA1,HLA-DPB1,HLA-DQA1,HLA-DQB1,HSPA8,NFKBIA,PIK3CG,TNFRSF1A,C3,DYNC1I1,TUBA4A,TUBA1A,FLOT2,HBB,SPARC,UBB,VIM,RAB38,SERPINA3,CAPN1,PON2,PPT1,SQSTM1,RRAGD,IGFBP2,LGALS1,RARA,KLF4,TNFRSF21,PPP2CA,EIF4G3,PSMC1,TREM2,ZFP36,SCD,ESYT1,MFN2,PINK1,CST3,CLDN1,S100A9,NDRG1
1_Member	KEGG Pathway	hsa05145	Toxoplasmosis	-11.466	-7.11307	9/112	330,3113,3115,3117,3119,3312,4792,5294,7132	BIRC3,HLA-DPA1,HLA-DPB1,HLA-DQA1,HLA-DQB1,HSPA8,NFKBIA,PIK3CG,TNFRSF1A
1_Member	KEGG Pathway	hsa04145	Phagosome	-8.76041	-5.10641	8/152	718,1780,3113,3115,3117,3119,7277,7846	C3,DYNC1I1,HLA-DPA1,HLA-DPB1,HLA-DQA1,HLA-DQB1,TUBA4A,TUBA1A
1_Member	GO Molecular Functions	GO:0023026	MHC class II protein complex binding	-8.44502	-4.8702	5/27	3113,3115,3117,3119,3312	HLA-DPA1,HLA-DPB1,HLA-DQA1,HLA-DQB1,HSPA8
1_Member	GO Cellular Components	GO:0030139	endocytic vesicle	-8.37046	-4.86259	10/342	2319,3043,3113,3115,3117,3119,6678,7314,7431,23682	FLOT2,HBB,HLA-DPA1,HLA-DPB1,HLA-DQA1,HLA-DQB1,SPARC,UBB,VIM,RAB38
1_Member	GO Cellular Components	GO:0000323	lytic vacuole	-8.11636	-4.75972	13/739	12,718,823,3113,3115,3117,3119,3312,5445,5538,8878,23682,58528	SERPINA3,C3,CAPN1,HLA-DPA1,HLA-DPB1,HLA-DQA1,HLA-DQB1,HSPA8,PON2,PPT1,SQSTM1,RAB38,RRAGD
1_Member	GO Cellular Components	GO:0005764	lysosome	-8.11636	-4.75972	13/739	12,718,823,3113,3115,3117,3119,3312,5445,5538,8878,23682,58528	SERPINA3,C3,CAPN1,HLA-DPA1,HLA-DPB1,HLA-DQA1,HLA-DQB1,HSPA8,PON2,PPT1,SQSTM1,RAB38,RRAGD
1_Member	GO Biological Processes	GO:1903037	regulation of leukocyte cell-cell adhesion	-8.11269	-4.75972	10/364	2319,3113,3115,3117,3119,3485,3956,5914,9314,27242	FLOT2,HLA-DPA1,HLA-DPB1,HLA-DQA1,HLA-DQB1,IGFBP2,LGALS1,RARA,KLF4,TNFRSF21
1_Member	GO Cellular Components	GO:0098576	lumenal side of membrane	-7.84661	-4.53503	5/35	3113,3115,3117,3119,3312	HLA-DPA1,HLA-DPB1,HLA-DQA1,HLA-DQB1,HSPA8
1_Member	GO Molecular Functions	GO:0023023	MHC protein complex binding	-7.78241	-4.50862	5/36	3113,3115,3117,3119,3312	HLA-DPA1,HLA-DPB1,HLA-DQA1,HLA-DQB1,HSPA8
1_Member	KEGG Pathway	hsa05140	Leishmaniasis	-7.70172	-4.46269	6/77	718,3113,3115,3117,3119,4792	C3,HLA-DPA1,HLA-DPB1,HLA-DQA1,HLA-DQB1,NFKBIA
1_Member	GO Biological Processes	GO:0002399	MHC class II protein complex assembly	-7.40375	-4.22687	4/16	3113,3115,3117,3119	HLA-DPA1,HLA-DPB1,HLA-DQA1,HLA-DQB1
1_Member	GO Biological Processes	GO:0002503	peptide antigen assembly with MHC class II protein complex	-7.40375	-4.22687	4/16	3113,3115,3117,3119	HLA-DPA1,HLA-DPB1,HLA-DQA1,HLA-DQB1
1_Member	GO Cellular Components	GO:0042613	MHC class II protein complex	-7.28797	-4.16544	4/17	3113,3115,3117,3119	HLA-DPA1,HLA-DPB1,HLA-DQA1,HLA-DQB1
1_Member	GO Biological Processes	GO:0050870	positive regulation of T cell activation	-7.16833	-4.07063	8/243	2319,3113,3115,3117,3119,3485,3956,5914	FLOT2,HLA-DPA1,HLA-DPB1,HLA-DQA1,HLA-DQB1,IGFBP2,LGALS1,RARA
1_Member	GO Biological Processes	GO:0022407	regulation of cell-cell adhesion	-7.01044	-3.97087	10/477	2319,3113,3115,3117,3119,3485,3956,5914,9314,27242	FLOT2,HLA-DPA1,HLA-DPB1,HLA-DQA1,HLA-DQB1,IGFBP2,LGALS1,RARA,KLF4,TNFRSF21
1_Member	GO Biological Processes	GO:0002396	MHC protein complex assembly	-6.98143	-3.97087	4/20	3113,3115,3117,3119	HLA-DPA1,HLA-DPB1,HLA-DQA1,HLA-DQB1
1_Member	GO Biological Processes	GO:0002501	peptide antigen assembly with MHC protein complex	-6.98143	-3.97087	4/20	3113,3115,3117,3119	HLA-DPA1,HLA-DPB1,HLA-DQA1,HLA-DQB1
1_Member	GO Biological Processes	GO:0050863	regulation of T cell activation	-6.94903	-3.95778	9/364	2319,3113,3115,3117,3119,3485,3956,5914,27242	FLOT2,HLA-DPA1,HLA-DPB1,HLA-DQA1,HLA-DQB1,IGFBP2,LGALS1,RARA,TNFRSF21
1_Member	GO Biological Processes	GO:1903039	positive regulation of leukocyte cell-cell adhesion	-6.87962	-3.90686	8/265	2319,3113,3115,3117,3119,3485,3956,5914	FLOT2,HLA-DPA1,HLA-DPB1,HLA-DQA1,HLA-DQB1,IGFBP2,LGALS1,RARA
1_Member	GO Biological Processes	GO:0030155	regulation of cell adhesion	-6.84268	-3.88765	12/786	2319,3113,3115,3117,3119,3485,3956,5294,5515,5914,9314,27242	FLOT2,HLA-DPA1,HLA-DPB1,HLA-DQA1,HLA-DQB1,IGFBP2,LGALS1,PIK3CG,PPP2CA,RARA,KLF4,TNFRSF21
1_Member	KEGG Pathway	hsa04659	Th17 cell differentiation	-6.81812	-3.88012	6/108	3113,3115,3117,3119,4792,5914	HLA-DPA1,HLA-DPB1,HLA-DQA1,HLA-DQB1,NFKBIA,RARA
1_Member	KEGG Pathway	hsa05416	Viral myocarditis	-6.63927	-3.73345	5/60	3113,3115,3117,3119,8672	HLA-DPA1,HLA-DPB1,HLA-DQA1,HLA-DQB1,EIF4G3
1_Member	GO Cellular Components	GO:0042611	MHC protein complex	-6.56825	-3.67768	4/25	3113,3115,3117,3119	HLA-DPA1,HLA-DPB1,HLA-DQA1,HLA-DQB1
1_Member	KEGG Pathway	hsa05169	Epstein-Barr virus infection	-6.47579	-3.59994	7/202	3113,3115,3117,3119,4792,5700,7431	HLA-DPA1,HLA-DPB1,HLA-DQA1,HLA-DQB1,NFKBIA,PSMC1,VIM
1_Member	GO Biological Processes	GO:0022409	positive regulation of cell-cell adhesion	-6.34087	-3.49305	8/312	2319,3113,3115,3117,3119,3485,3956,5914	FLOT2,HLA-DPA1,HLA-DPB1,HLA-DQA1,HLA-DQB1,IGFBP2,LGALS1,RARA
1_Member	GO Cellular Components	GO:0071556	integral component of lumenal side of endoplasmic reticulum membrane	-6.29756	-3.47607	4/29	3113,3115,3117,3119	HLA-DPA1,HLA-DPB1,HLA-DQA1,HLA-DQB1
1_Member	GO Cellular Components	GO:0098553	lumenal side of endoplasmic reticulum membrane	-6.29756	-3.47607	4/29	3113,3115,3117,3119	HLA-DPA1,HLA-DPB1,HLA-DQA1,HLA-DQB1
1_Member	GO Biological Processes	GO:0002696	positive regulation of leukocyte activation	-6.24952	-3.45285	9/441	2319,3113,3115,3117,3119,3485,3956,5914,54209	FLOT2,HLA-DPA1,HLA-DPB1,HLA-DQA1,HLA-DQB1,IGFBP2,LGALS1,RARA,TREM2
1_Member	GO Biological Processes	GO:0019886	antigen processing and presentation of exogenous peptide antigen via MHC class II	-6.23614	-3.45249	4/30	3113,3115,3117,3119	HLA-DPA1,HLA-DPB1,HLA-DQA1,HLA-DQB1
1_Member	KEGG Pathway	hsa05166	Human T-cell leukemia virus 1 infection	-6.19975	-3.43784	7/222	3113,3115,3117,3119,4792,7132,7538	HLA-DPA1,HLA-DPB1,HLA-DQA1,HLA-DQB1,NFKBIA,TNFRSF1A,ZFP36
1_Member	KEGG Pathway	hsa05310	Asthma	-6.17687	-3.42595	4/31	3113,3115,3117,3119	HLA-DPA1,HLA-DPB1,HLA-DQA1,HLA-DQB1
1_Member	GO Biological Processes	GO:0002495	antigen processing and presentation of peptide antigen via MHC class II	-6.1196	-3.39368	4/32	3113,3115,3117,3119	HLA-DPA1,HLA-DPB1,HLA-DQA1,HLA-DQB1
1_Member	GO Biological Processes	GO:0050867	positive regulation of cell activation	-6.11318	-3.39368	9/458	2319,3113,3115,3117,3119,3485,3956,5914,54209	FLOT2,HLA-DPA1,HLA-DPB1,HLA-DQA1,HLA-DQB1,IGFBP2,LGALS1,RARA,TREM2
1_Member	KEGG Pathway	hsa04612	Antigen processing and presentation	-6.06544	-3.37399	5/78	3113,3115,3117,3119,3312	HLA-DPA1,HLA-DPB1,HLA-DQA1,HLA-DQB1,HSPA8
1_Member	GO Biological Processes	GO:0002504	antigen processing and presentation of peptide or polysaccharide antigen via MHC class II	-6.06421	-3.37399	4/33	3113,3115,3117,3119	HLA-DPA1,HLA-DPB1,HLA-DQA1,HLA-DQB1
1_Member	GO Molecular Functions	GO:0042605	peptide antigen binding	-5.90816	-3.25301	4/36	3113,3115,3117,3119	HLA-DPA1,HLA-DPB1,HLA-DQA1,HLA-DQB1
1_Member	GO Molecular Functions	GO:0032395	MHC class II receptor activity	-5.90701	-3.25301	3/10	3113,3117,3119	HLA-DPA1,HLA-DQA1,HLA-DQB1
1_Member	GO Biological Processes	GO:0002478	antigen processing and presentation of exogenous peptide antigen	-5.81162	-3.18292	4/38	3113,3115,3117,3119	HLA-DPA1,HLA-DPB1,HLA-DQA1,HLA-DQB1
1_Member	KEGG Pathway	hsa05330	Allograft rejection	-5.81162	-3.18292	4/38	3113,3115,3117,3119	HLA-DPA1,HLA-DPB1,HLA-DQA1,HLA-DQB1
1_Member	GO Biological Processes	GO:0002694	regulation of leukocyte activation	-5.76178	-3.1412	10/654	2319,3113,3115,3117,3119,3485,3956,5914,27242,54209	FLOT2,HLA-DPA1,HLA-DPB1,HLA-DQA1,HLA-DQB1,IGFBP2,LGALS1,RARA,TNFRSF21,TREM2
1_Member	GO Cellular Components	GO:0030176	integral component of endoplasmic reticulum membrane	-5.75051	-3.1379	6/164	3113,3115,3117,3119,6319,23344	HLA-DPA1,HLA-DPB1,HLA-DQA1,HLA-DQB1,SCD,ESYT1
1_Member	KEGG Pathway	hsa04658	Th1 and Th2 cell differentiation	-5.70858	-3.1038	5/92	3113,3115,3117,3119,4792	HLA-DPA1,HLA-DPB1,HLA-DQA1,HLA-DQB1,NFKBIA
1_Member	KEGG Pathway	hsa05164	Influenza A	-5.6452	-3.05571	6/171	3113,3115,3117,3119,4792,7132	HLA-DPA1,HLA-DPB1,HLA-DQA1,HLA-DQB1,NFKBIA,TNFRSF1A
1_Member	GO Biological Processes	GO:0002381	immunoglobulin production involved in immunoglobulin-mediated immune response	-5.63372	-3.05571	4/42	3113,3115,3117,3119	HLA-DPA1,HLA-DPB1,HLA-DQA1,HLA-DQB1
1_Member	KEGG Pathway	hsa05332	Graft-versus-host disease	-5.63372	-3.05571	4/42	3113,3115,3117,3119	HLA-DPA1,HLA-DPB1,HLA-DQA1,HLA-DQB1
1_Member	GO Cellular Components	GO:0031227	intrinsic component of endoplasmic reticulum membrane	-5.63053	-3.05571	6/172	3113,3115,3117,3119,6319,23344	HLA-DPA1,HLA-DPB1,HLA-DQA1,HLA-DQB1,SCD,ESYT1
1_Member	KEGG Pathway	hsa05150	Staphylococcus aureus infection	-5.6171	-3.04946	5/96	718,3113,3115,3117,3119	C3,HLA-DPA1,HLA-DPB1,HLA-DQA1,HLA-DQB1
1_Member	GO Biological Processes	GO:0051251	positive regulation of lymphocyte activation	-5.60849	-3.04791	8/391	2319,3113,3115,3117,3119,3485,3956,5914	FLOT2,HLA-DPA1,HLA-DPB1,HLA-DQA1,HLA-DQB1,IGFBP2,LGALS1,RARA
1_Member	KEGG Pathway	hsa04940	Type I diabetes mellitus	-5.59204	-3.0384	4/43	3113,3115,3117,3119	HLA-DPA1,HLA-DPB1,HLA-DQA1,HLA-DQB1
1_Member	KEGG Pathway	hsa05152	Tuberculosis	-5.51636	-2.98204	6/180	718,3113,3115,3117,3119,7132	C3,HLA-DPA1,HLA-DPB1,HLA-DQA1,HLA-DQB1,TNFRSF1A
1_Member	GO Biological Processes	GO:0050865	regulation of cell activation	-5.45019	-2.9336	10/709	2319,3113,3115,3117,3119,3485,3956,5914,27242,54209	FLOT2,HLA-DPA1,HLA-DPB1,HLA-DQA1,HLA-DQB1,IGFBP2,LGALS1,RARA,TNFRSF21,TREM2
1_Member	GO Biological Processes	GO:0019884	antigen processing and presentation of exogenous antigen	-5.43497	-2.93157	4/47	3113,3115,3117,3119	HLA-DPA1,HLA-DPB1,HLA-DQA1,HLA-DQB1
1_Member	GO Cellular Components	GO:0031300	intrinsic component of organelle membrane	-5.43328	-2.93157	8/413	3113,3115,3117,3119,6319,9927,23344,65018	HLA-DPA1,HLA-DPB1,HLA-DQA1,HLA-DQB1,SCD,MFN2,ESYT1,PINK1
1_Member	GO Biological Processes	GO:0051249	regulation of lymphocyte activation	-5.41696	-2.92132	9/557	2319,3113,3115,3117,3119,3485,3956,5914,27242	FLOT2,HLA-DPA1,HLA-DPB1,HLA-DQA1,HLA-DQB1,IGFBP2,LGALS1,RARA,TNFRSF21
1_Member	KEGG Pathway	hsa04672	Intestinal immune network for IgA production	-5.36165	-2.88374	4/49	3113,3115,3117,3119	HLA-DPA1,HLA-DPB1,HLA-DQA1,HLA-DQB1
1_Member	GO Cellular Components	GO:0030666	endocytic vesicle membrane	-5.32904	-2.87812	6/194	3113,3115,3117,3119,7314,23682	HLA-DPA1,HLA-DPB1,HLA-DQA1,HLA-DQB1,UBB,RAB38
1_Member	GO Biological Processes	GO:0002252	immune effector process	-5.27542	-2.83626	8/434	718,3113,3115,3117,3119,3956,5294,54209	C3,HLA-DPA1,HLA-DPB1,HLA-DQA1,HLA-DQB1,LGALS1,PIK3CG,TREM2
1_Member	KEGG Pathway	hsa05320	Autoimmune thyroid disease	-5.22402	-2.80047	4/53	3113,3115,3117,3119	HLA-DPA1,HLA-DPB1,HLA-DQA1,HLA-DQB1
1_Member	GO Molecular Functions	GO:0042277	peptide binding	-5.12309	-2.7195	7/323	1471,3113,3115,3117,3119,4792,54209	CST3,HLA-DPA1,HLA-DPB1,HLA-DQA1,HLA-DQB1,NFKBIA,TREM2
1_Member	GO Biological Processes	GO:0045785	positive regulation of cell adhesion	-5.01696	-2.62778	8/471	2319,3113,3115,3117,3119,3485,3956,5914	FLOT2,HLA-DPA1,HLA-DPB1,HLA-DQA1,HLA-DQB1,IGFBP2,LGALS1,RARA
1_Member	GO Biological Processes	GO:0048002	antigen processing and presentation of peptide antigen	-5.0076	-2.62311	4/60	3113,3115,3117,3119	HLA-DPA1,HLA-DPB1,HLA-DQA1,HLA-DQB1
1_Member	GO Cellular Components	GO:0012507	ER to Golgi transport vesicle membrane	-4.95063	-2.57538	4/62	3113,3115,3117,3119	HLA-DPA1,HLA-DPB1,HLA-DQA1,HLA-DQB1
1_Member	GO Cellular Components	GO:0030665	clathrin-coated vesicle membrane	-4.93962	-2.56892	5/132	3113,3115,3117,3119,3312	HLA-DPA1,HLA-DPB1,HLA-DQA1,HLA-DQB1,HSPA8
1_Member	KEGG Pathway	hsa05322	Systemic lupus erythematosus	-4.87677	-2.5238	5/136	718,3113,3115,3117,3119	C3,HLA-DPA1,HLA-DPB1,HLA-DQA1,HLA-DQB1
1_Member	KEGG Pathway	hsa05321	Inflammatory bowel disease	-4.8687	-2.52005	4/65	3113,3115,3117,3119	HLA-DPA1,HLA-DPB1,HLA-DQA1,HLA-DQB1
1_Member	KEGG Pathway	hsa05168	Herpes simplex virus 1 infection	-4.8612	-2.51682	8/495	330,718,3113,3115,3117,3119,4792,7132	BIRC3,C3,HLA-DPA1,HLA-DPB1,HLA-DQA1,HLA-DQB1,NFKBIA,TNFRSF1A
1_Member	GO Cellular Components	GO:0030669	clathrin-coated endocytic vesicle membrane	-4.69205	-2.38047	4/72	3113,3115,3117,3119	HLA-DPA1,HLA-DPB1,HLA-DQA1,HLA-DQB1
1_Member	KEGG Pathway	hsa04514	Cell adhesion molecules	-4.68533	-2.37768	5/149	3113,3115,3117,3119,9076	HLA-DPA1,HLA-DPB1,HLA-DQA1,HLA-DQB1,CLDN1
1_Member	GO Cellular Components	GO:0031301	integral component of organelle membrane	-4.64598	-2.34991	7/383	3113,3115,3117,3119,6319,23344,65018	HLA-DPA1,HLA-DPB1,HLA-DQA1,HLA-DQB1,SCD,ESYT1,PINK1
1_Member	GO Molecular Functions	GO:0033218	amide binding	-4.50516	-2.23497	7/403	1471,3113,3115,3117,3119,4792,54209	CST3,HLA-DPA1,HLA-DPB1,HLA-DQA1,HLA-DQB1,NFKBIA,TREM2
1_Member	GO Biological Processes	GO:0002443	leukocyte mediated immunity	-4.46186	-2.19524	6/276	718,3113,3115,3117,3119,5294	C3,HLA-DPA1,HLA-DPB1,HLA-DQA1,HLA-DQB1,PIK3CG
1_Member	GO Biological Processes	GO:0016064	immunoglobulin mediated immune response	-4.3747	-2.1221	5/173	718,3113,3115,3117,3119	C3,HLA-DPA1,HLA-DPB1,HLA-DQA1,HLA-DQB1
1_Member	GO Biological Processes	GO:0019724	B cell mediated immunity	-4.32745	-2.08169	5/177	718,3113,3115,3117,3119	C3,HLA-DPA1,HLA-DPB1,HLA-DQA1,HLA-DQB1
1_Member	GO Cellular Components	GO:0045334	clathrin-coated endocytic vesicle	-4.29117	-2.05547	4/91	3113,3115,3117,3119	HLA-DPA1,HLA-DPB1,HLA-DQA1,HLA-DQB1
1_Member	GO Biological Processes	GO:0019882	antigen processing and presentation	-4.25422	-2.0251	4/93	3113,3115,3117,3119	HLA-DPA1,HLA-DPB1,HLA-DQA1,HLA-DQB1
1_Member	KEGG Pathway	hsa05323	Rheumatoid arthritis	-4.25422	-2.0251	4/93	3113,3115,3117,3119	HLA-DPA1,HLA-DPB1,HLA-DQA1,HLA-DQB1
1_Member	GO Cellular Components	GO:0030134	COPII-coated ER to Golgi transport vesicle	-4.23606	-2.01019	4/94	3113,3115,3117,3119	HLA-DPA1,HLA-DPB1,HLA-DQA1,HLA-DQB1
1_Member	KEGG Pathway	hsa04640	Hematopoietic cell lineage	-4.14821	-1.93825	4/99	3113,3115,3117,3119	HLA-DPA1,HLA-DPB1,HLA-DQA1,HLA-DQB1
1_Member	GO Cellular Components	GO:0032588	trans-Golgi network membrane	-4.11437	-1.91062	4/101	3113,3115,3117,3119	HLA-DPA1,HLA-DPB1,HLA-DQA1,HLA-DQB1
1_Member	GO Cellular Components	GO:0030662	coated vesicle membrane	-4.10727	-1.90658	5/197	3113,3115,3117,3119,3312	HLA-DPA1,HLA-DPB1,HLA-DQA1,HLA-DQB1,HSPA8
1_Member	GO Cellular Components	GO:0030136	clathrin-coated vesicle	-3.96707	-1.79879	5/211	3113,3115,3117,3119,3312	HLA-DPA1,HLA-DPB1,HLA-DQA1,HLA-DQB1,HSPA8
1_Member	GO Biological Processes	GO:0002449	lymphocyte mediated immunity	-3.78342	-1.64793	5/231	718,3113,3115,3117,3119	C3,HLA-DPA1,HLA-DPB1,HLA-DQA1,HLA-DQB1
1_Member	GO Biological Processes	GO:0002460	adaptive immune response based on somatic recombination of immune receptors built from immunoglobulin superfamily domains	-3.70637	-1.59135	5/240	718,3113,3115,3117,3119	C3,HLA-DPA1,HLA-DPB1,HLA-DQA1,HLA-DQB1
1_Member	GO Cellular Components	GO:0005802	trans-Golgi network	-3.53828	-1.4731	5/261	3113,3115,3117,3119,23682	HLA-DPA1,HLA-DPB1,HLA-DQA1,HLA-DQB1,RAB38
1_Member	GO Biological Processes	GO:0002377	immunoglobulin production	-3.41077	-1.35882	4/154	3113,3115,3117,3119	HLA-DPA1,HLA-DPB1,HLA-DQA1,HLA-DQB1
1_Member	GO Biological Processes	GO:0002440	production of molecular mediator of immune response	-3.37909	-1.33787	4/157	3113,3115,3117,3119	HLA-DPA1,HLA-DPB1,HLA-DQA1,HLA-DQB1
1_Member	GO Biological Processes	GO:0006959	humoral immune response	-3.32245	-1.29581	5/291	718,3119,6280,27242,54209	C3,HLA-DQB1,S100A9,TNFRSF21,TREM2
1_Member	GO Biological Processes	GO:0002250	adaptive immune response	-3.31425	-1.28966	7/629	718,3113,3115,3117,3119,5294,27242	C3,HLA-DPA1,HLA-DPB1,HLA-DQA1,HLA-DQB1,PIK3CG,TNFRSF21
1_Member	GO Molecular Functions	GO:0003823	antigen binding	-3.22047	-1.20794	4/173	3113,3115,3117,3119	HLA-DPA1,HLA-DPB1,HLA-DQA1,HLA-DQB1
1_Member	GO Cellular Components	GO:0030135	coated vesicle	-3.20454	-1.19596	5/309	3113,3115,3117,3119,3312	HLA-DPA1,HLA-DPB1,HLA-DQA1,HLA-DQB1,HSPA8
1_Member	GO Biological Processes	GO:0042129	regulation of T cell proliferation	-3.20177	-1.19515	4/175	3113,3115,3485,27242	HLA-DPA1,HLA-DPB1,IGFBP2,TNFRSF21
1_Member	GO Biological Processes	GO:0001819	positive regulation of cytokine production	-3.158	-1.16105	6/481	718,3113,3115,5294,5914,54209	C3,HLA-DPA1,HLA-DPB1,PIK3CG,RARA,TREM2
1_Member	GO Cellular Components	GO:0010008	endosome membrane	-2.90739	-0.959249	6/538	3113,3115,3117,3119,7314,10397	HLA-DPA1,HLA-DPB1,HLA-DQA1,HLA-DQB1,UBB,NDRG1
1_Member	GO Cellular Components	GO:0030658	transport vesicle membrane	-2.84076	-0.909389	4/219	3113,3115,3117,3119	HLA-DPA1,HLA-DPB1,HLA-DQA1,HLA-DQB1
1_Member	GO Biological Processes	GO:0050852	T cell receptor signaling pathway	-2.80257	-0.879346	3/103	3115,3119,27242	HLA-DPB1,HLA-DQB1,TNFRSF21
1_Member	GO Biological Processes	GO:0050778	positive regulation of immune response	-2.79165	-0.8769	6/567	718,3115,3119,5914,27242,54209	C3,HLA-DPB1,HLA-DQB1,RARA,TNFRSF21,TREM2
1_Member	GO Biological Processes	GO:0042102	positive regulation of T cell proliferation	-2.79054	-0.8769	3/104	3113,3115,3485	HLA-DPA1,HLA-DPB1,IGFBP2
1_Member	GO Cellular Components	GO:0098791	Golgi apparatus subcompartment	-2.78522	-0.874728	5/384	3113,3115,3117,3119,23682	HLA-DPA1,HLA-DPB1,HLA-DQA1,HLA-DQB1,RAB38
1_Member	GO Biological Processes	GO:0050670	regulation of lymphocyte proliferation	-2.75608	-0.852737	4/231	3113,3115,3485,27242	HLA-DPA1,HLA-DPB1,IGFBP2,TNFRSF21
1_Member	GO Biological Processes	GO:0032944	regulation of mononuclear cell proliferation	-2.73567	-0.844612	4/234	3113,3115,3485,27242	HLA-DPA1,HLA-DPB1,IGFBP2,TNFRSF21
1_Member	GO Biological Processes	GO:0032649	regulation of interferon-gamma production	-2.64457	-0.771606	3/117	3113,3115,5914	HLA-DPA1,HLA-DPB1,RARA
1_Member	GO Cellular Components	GO:0005765	lysosomal membrane	-2.63861	-0.768515	5/415	3113,3115,3117,3119,3312	HLA-DPA1,HLA-DPB1,HLA-DQA1,HLA-DQB1,HSPA8
1_Member	GO Cellular Components	GO:0098852	lytic vacuole membrane	-2.63861	-0.768515	5/415	3113,3115,3117,3119,3312	HLA-DPA1,HLA-DPB1,HLA-DQA1,HLA-DQB1,HSPA8
1_Member	GO Cellular Components	GO:0030133	transport vesicle	-2.6296	-0.760922	5/417	3113,3115,3117,3119,5538	HLA-DPA1,HLA-DPB1,HLA-DQA1,HLA-DQB1,PPT1
1_Member	GO Biological Processes	GO:0070663	regulation of leukocyte proliferation	-2.60052	-0.738905	4/255	3113,3115,3485,27242	HLA-DPA1,HLA-DPB1,IGFBP2,TNFRSF21
1_Member	GO Cellular Components	GO:0005774	vacuolar membrane	-2.45517	-0.614077	5/458	3113,3115,3117,3119,3312	HLA-DPA1,HLA-DPB1,HLA-DQA1,HLA-DQB1,HSPA8
1_Member	GO Biological Processes	GO:0050671	positive regulation of lymphocyte proliferation	-2.40737	-0.570272	3/142	3113,3115,3485	HLA-DPA1,HLA-DPB1,IGFBP2
1_Member	GO Cellular Components	GO:0098552	side of membrane	-2.39131	-0.55855	6/683	3113,3115,3117,3119,3312,23344	HLA-DPA1,HLA-DPB1,HLA-DQA1,HLA-DQB1,HSPA8,ESYT1
1_Member	GO Biological Processes	GO:0032946	positive regulation of mononuclear cell proliferation	-2.39039	-0.55855	3/144	3113,3115,3485	HLA-DPA1,HLA-DPB1,IGFBP2
1_Member	GO Molecular Functions	GO:0140375	immune receptor activity	-2.35717	-0.530538	3/148	3113,3117,3119	HLA-DPA1,HLA-DQA1,HLA-DQB1
1_Member	GO Biological Processes	GO:0070665	positive regulation of leukocyte proliferation	-2.27065	-0.466685	3/159	3113,3115,3485	HLA-DPA1,HLA-DPB1,IGFBP2
1_Member	GO Biological Processes	GO:0002253	activation of immune response	-2.19484	-0.396962	4/332	718,3115,3119,27242	C3,HLA-DPB1,HLA-DQB1,TNFRSF21
1_Member	GO Biological Processes	GO:0002764	immune response-regulating signaling pathway	-2.02889	-0.263628	4/371	3115,3119,4792,27242	HLA-DPB1,HLA-DQB1,NFKBIA,TNFRSF21
2_Summary	GO Biological Processes	GO:0030162	regulation of proteolysis	-9.09614	-5.10641	14/745	12,330,718,1471,5268,5700,6279,6280,7314,9314,29997,54209,57761,65018,3043,3312,7538,5538	SERPINA3,BIRC3,C3,CST3,SERPINB5,PSMC1,S100A8,S100A9,UBB,KLF4,NOP53,TREM2,TRIB3,PINK1,HBB,HSPA8,ZFP36,PPT1
2_Member	GO Biological Processes	GO:0030162	regulation of proteolysis	-9.09614	-5.10641	14/745	12,330,718,1471,5268,5700,6279,6280,7314,9314,29997,54209,57761,65018	SERPINA3,BIRC3,C3,CST3,SERPINB5,PSMC1,S100A8,S100A9,UBB,KLF4,NOP53,TREM2,TRIB3,PINK1
2_Member	GO Biological Processes	GO:0052547	regulation of peptidase activity	-6.12893	-3.39368	9/456	12,330,718,1471,5268,6279,6280,9314,65018	SERPINA3,BIRC3,C3,CST3,SERPINB5,S100A8,S100A9,KLF4,PINK1
2_Member	GO Biological Processes	GO:0052548	regulation of endopeptidase activity	-5.33454	-2.87812	8/426	12,330,718,1471,5268,6279,6280,9314	SERPINA3,BIRC3,C3,CST3,SERPINB5,S100A8,S100A9,KLF4
2_Member	GO Molecular Functions	GO:0061134	peptidase regulator activity	-4.90719	-2.54544	6/230	12,330,718,1471,5268,65018	SERPINA3,BIRC3,C3,CST3,SERPINB5,PINK1
2_Member	GO Biological Processes	GO:0045861	negative regulation of proteolysis	-4.88127	-2.52393	7/352	12,330,718,1471,5268,9314,29997	SERPINA3,BIRC3,C3,CST3,SERPINB5,KLF4,NOP53
2_Member	GO Biological Processes	GO:0010951	negative regulation of endopeptidase activity	-4.69288	-2.38047	6/251	12,330,718,1471,5268,9314	SERPINA3,BIRC3,C3,CST3,SERPINB5,KLF4
2_Member	GO Biological Processes	GO:0010466	negative regulation of peptidase activity	-4.58827	-2.29975	6/262	12,330,718,1471,5268,9314	SERPINA3,BIRC3,C3,CST3,SERPINB5,KLF4
2_Member	GO Molecular Functions	GO:0004866	endopeptidase inhibitor activity	-4.29276	-2.05547	5/180	12,330,718,1471,5268	SERPINA3,BIRC3,C3,CST3,SERPINB5
2_Member	GO Molecular Functions	GO:0030414	peptidase inhibitor activity	-4.21418	-1.99475	5/187	12,330,718,1471,5268	SERPINA3,BIRC3,C3,CST3,SERPINB5
2_Member	GO Molecular Functions	GO:0061135	endopeptidase regulator activity	-4.13872	-1.93187	5/194	12,330,718,1471,5268	SERPINA3,BIRC3,C3,CST3,SERPINB5
2_Member	GO Biological Processes	GO:0051346	negative regulation of hydrolase activity	-3.75624	-1.63116	6/371	12,330,718,1471,5268,9314	SERPINA3,BIRC3,C3,CST3,SERPINB5,KLF4
2_Member	GO Molecular Functions	GO:0004857	enzyme inhibitor activity	-3.63948	-1.53508	6/390	12,330,718,1471,5268,57761	SERPINA3,BIRC3,C3,CST3,SERPINB5,TRIB3
2_Member	GO Cellular Components	GO:0072562	blood microparticle	-3.48735	-1.42442	4/147	12,718,3043,3312	SERPINA3,C3,HBB,HSPA8
2_Member	GO Biological Processes	GO:0043086	negative regulation of catalytic activity	-3.46595	-1.40665	8/786	12,330,718,1471,5268,7538,9314,57761	SERPINA3,BIRC3,C3,CST3,SERPINB5,ZFP36,KLF4,TRIB3
2_Member	GO Cellular Components	GO:0005775	vacuolar lumen	-3.21109	-1.20054	4/174	12,718,3312,5538	SERPINA3,C3,HSPA8,PPT1
3_Summary	GO Biological Processes	GO:0050727	regulation of inflammatory response	-8.89618	-5.10641	11/400	330,718,3956,4792,5294,6279,6280,7132,7538,9314,54209,12,3043,9076,10397	BIRC3,C3,LGALS1,NFKBIA,PIK3CG,S100A8,S100A9,TNFRSF1A,ZFP36,KLF4,TREM2,SERPINA3,HBB,CLDN1,NDRG1
3_Member	GO Biological Processes	GO:0050727	regulation of inflammatory response	-8.89618	-5.10641	11/400	330,718,3956,4792,5294,6279,6280,7132,7538,9314,54209	BIRC3,C3,LGALS1,NFKBIA,PIK3CG,S100A8,S100A9,TNFRSF1A,ZFP36,KLF4,TREM2
3_Member	GO Biological Processes	GO:0050729	positive regulation of inflammatory response	-8.76041	-5.10641	8/152	718,3956,4792,5294,6279,6280,7132,54209	C3,LGALS1,NFKBIA,PIK3CG,S100A8,S100A9,TNFRSF1A,TREM2
3_Member	GO Biological Processes	GO:0031347	regulation of defense response	-6.66088	-3.73928	11/662	330,718,3956,4792,5294,6279,6280,7132,7538,9314,54209	BIRC3,C3,LGALS1,NFKBIA,PIK3CG,S100A8,S100A9,TNFRSF1A,ZFP36,KLF4,TREM2
3_Member	GO Biological Processes	GO:0031349	positive regulation of defense response	-6.42611	-3.5645	8/304	718,3956,4792,5294,6279,6280,7132,54209	C3,LGALS1,NFKBIA,PIK3CG,S100A8,S100A9,TNFRSF1A,TREM2
3_Member	GO Biological Processes	GO:0032103	positive regulation of response to external stimulus	-5.12584	-2.7195	8/455	718,3956,4792,5294,6279,6280,7132,54209	C3,LGALS1,NFKBIA,PIK3CG,S100A8,S100A9,TNFRSF1A,TREM2
3_Member	GO Biological Processes	GO:0006954	inflammatory response	-3.79821	-1.66008	7/523	12,718,5294,6279,6280,7132,54209	SERPINA3,C3,PIK3CG,S100A8,S100A9,TNFRSF1A,TREM2
3_Member	GO Biological Processes	GO:0009611	response to wounding	-3.38692	-1.3393	6/435	3043,5294,6279,7538,9076,54209	HBB,PIK3CG,S100A8,ZFP36,CLDN1,TREM2
3_Member	GO Biological Processes	GO:0098609	cell-cell adhesion	-2.91151	-0.959938	6/537	3043,3956,5294,6279,6280,9076	HBB,LGALS1,PIK3CG,S100A8,S100A9,CLDN1
3_Member	GO Biological Processes	GO:0002274	myeloid leukocyte activation	-2.44214	-0.60238	3/138	5294,10397,54209	PIK3CG,NDRG1,TREM2
3_Member	GO Biological Processes	GO:0042060	wound healing	-2.20396	-0.404867	4/330	3043,5294,6279,9076	HBB,PIK3CG,S100A8,CLDN1
3_Member	GO Biological Processes	GO:0002366	leukocyte activation involved in immune response	-2.12237	-0.337599	3/180	3956,5294,54209	LGALS1,PIK3CG,TREM2
3_Member	GO Biological Processes	GO:0002263	cell activation involved in immune response	-2.0963	-0.317356	3/184	3956,5294,54209	LGALS1,PIK3CG,TREM2
4_Summary	GO Biological Processes	GO:0071345	cellular response to cytokine stimulus	-7.32022	-4.17137	12/710	330,3113,4144,4502,4792,7132,7431,7538,9076,9314,27242,54209,3956,8878,65018,2319,5515,5538,823,9927,10135	BIRC3,HLA-DPA1,MAT2A,MT2A,NFKBIA,TNFRSF1A,VIM,ZFP36,CLDN1,KLF4,TNFRSF21,TREM2,LGALS1,SQSTM1,PINK1,FLOT2,PPP2CA,PPT1,CAPN1,MFN2,NAMPT
4_Member	GO Biological Processes	GO:0071345	cellular response to cytokine stimulus	-7.32022	-4.17137	12/710	330,3113,4144,4502,4792,7132,7431,7538,9076,9314,27242,54209	BIRC3,HLA-DPA1,MAT2A,MT2A,NFKBIA,TNFRSF1A,VIM,ZFP36,CLDN1,KLF4,TNFRSF21,TREM2
4_Member	GO Biological Processes	GO:0071356	cellular response to tumor necrosis factor	-5.54439	-2.99759	6/178	330,4792,7132,7538,9076,27242	BIRC3,NFKBIA,TNFRSF1A,ZFP36,CLDN1,TNFRSF21
4_Member	GO Biological Processes	GO:0034612	response to tumor necrosis factor	-5.2284	-2.80047	6/202	330,4792,7132,7538,9076,27242	BIRC3,NFKBIA,TNFRSF1A,ZFP36,CLDN1,TNFRSF21
4_Member	GO Biological Processes	GO:0043122	regulation of I-kappaB kinase/NF-kappaB signaling	-4.65427	-2.35438	6/255	330,3956,7132,8878,54209,65018	BIRC3,LGALS1,TNFRSF1A,SQSTM1,TREM2,PINK1
4_Member	GO Cellular Components	GO:0045121	membrane raft	-4.06187	-1.8777	6/326	330,2319,5515,5538,7132,54209	BIRC3,FLOT2,PPP2CA,PPT1,TNFRSF1A,TREM2
4_Member	GO Cellular Components	GO:0098857	membrane microdomain	-4.05458	-1.8777	6/327	330,2319,5515,5538,7132,54209	BIRC3,FLOT2,PPP2CA,PPT1,TNFRSF1A,TREM2
4_Member	GO Biological Processes	GO:0033209	tumor necrosis factor-mediated signaling pathway	-3.57511	-1.49366	3/56	330,4792,7132	BIRC3,NFKBIA,TNFRSF1A
4_Member	KEGG Pathway	hsa04217	Necroptosis	-3.35833	-1.31922	4/159	330,823,7132,8878	BIRC3,CAPN1,TNFRSF1A,SQSTM1
4_Member	KEGG Pathway	hsa04621	NOD-like receptor signaling pathway	-3.12039	-1.12914	4/184	330,4792,9927,10135	BIRC3,NFKBIA,MFN2,NAMPT
4_Member	GO Biological Processes	GO:0043123	positive regulation of I-kappaB kinase/NF-kappaB signaling	-3.07703	-1.09327	4/189	330,3956,7132,65018	BIRC3,LGALS1,TNFRSF1A,PINK1
4_Member	KEGG Pathway	hsa04064	NF-kappa B signaling pathway	-2.79054	-0.8769	3/104	330,4792,7132	BIRC3,NFKBIA,TNFRSF1A
4_Member	KEGG Pathway	hsa04668	TNF signaling pathway	-2.69856	-0.815406	3/112	330,4792,7132	BIRC3,NFKBIA,TNFRSF1A
4_Member	GO Biological Processes	GO:0019221	cytokine-mediated signaling pathway	-2.07355	-0.298069	4/360	330,4792,7132,54209	BIRC3,NFKBIA,TNFRSF1A,TREM2
5_Summary	KEGG Pathway	hsa05132	Salmonella infection	-7.0869	-4.01268	8/249	330,1780,4792,5294,7132,7277,7846,8655,823,5700,7314,8878,9927,65018,4628,9076,5515,23682,57111,58528,3312,7431	BIRC3,DYNC1I1,NFKBIA,PIK3CG,TNFRSF1A,TUBA4A,TUBA1A,DYNLL1,CAPN1,PSMC1,UBB,SQSTM1,MFN2,PINK1,MYH10,CLDN1,PPP2CA,RAB38,RAB25,RRAGD,HSPA8,VIM
5_Member	KEGG Pathway	hsa05132	Salmonella infection	-7.0869	-4.01268	8/249	330,1780,4792,5294,7132,7277,7846,8655	BIRC3,DYNC1I1,NFKBIA,PIK3CG,TNFRSF1A,TUBA4A,TUBA1A,DYNLL1
5_Member	KEGG Pathway	hsa04210	Apoptosis	-6.22568	-3.45249	6/136	330,823,4792,7132,7277,7846	BIRC3,CAPN1,NFKBIA,TNFRSF1A,TUBA4A,TUBA1A
5_Member	KEGG Pathway	hsa05022	Pathways of neurodegeneration - multiple diseases	-5.9748	-3.29393	9/476	823,5700,7132,7277,7314,7846,8878,9927,65018	CAPN1,PSMC1,TNFRSF1A,TUBA4A,UBB,TUBA1A,SQSTM1,MFN2,PINK1
5_Member	KEGG Pathway	hsa05130	Pathogenic Escherichia coli infection	-5.29079	-2.8463	6/197	4628,4792,7132,7277,7846,9076	MYH10,NFKBIA,TNFRSF1A,TUBA4A,TUBA1A,CLDN1
5_Member	KEGG Pathway	hsa05012	Parkinson disease	-4.55141	-2.26662	6/266	5700,7277,7314,7846,9927,65018	PSMC1,TUBA4A,UBB,TUBA1A,MFN2,PINK1
5_Member	KEGG Pathway	hsa04530	Tight junction	-4.42314	-2.16359	5/169	4628,5515,7277,7846,9076	MYH10,PPP2CA,TUBA4A,TUBA1A,CLDN1
5_Member	GO Molecular Functions	GO:0003924	GTPase activity	-3.98299	-1.809	6/337	7277,7846,9927,23682,57111,58528	TUBA4A,TUBA1A,MFN2,RAB38,RAB25,RRAGD
5_Member	GO Molecular Functions	GO:0017111	nucleoside-triphosphatase activity	-3.80953	-1.66607	8/699	3312,5700,7277,7846,9927,23682,57111,58528	HSPA8,PSMC1,TUBA4A,TUBA1A,MFN2,RAB38,RAB25,RRAGD
5_Member	KEGG Pathway	hsa05014	Amyotrophic lateral sclerosis	-3.80097	-1.66018	6/364	5700,7132,7277,7846,8878,65018	PSMC1,TNFRSF1A,TUBA4A,TUBA1A,SQSTM1,PINK1
5_Member	GO Molecular Functions	GO:0005525	GTP binding	-3.70628	-1.59135	6/379	7277,7846,9927,23682,57111,58528	TUBA4A,TUBA1A,MFN2,RAB38,RAB25,RRAGD
5_Member	GO Molecular Functions	GO:0016462	pyrophosphatase activity	-3.58677	-1.49366	8/754	3312,5700,7277,7846,9927,23682,57111,58528	HSPA8,PSMC1,TUBA4A,TUBA1A,MFN2,RAB38,RAB25,RRAGD
5_Member	GO Molecular Functions	GO:0016817	hydrolase activity, acting on acid anhydrides	-3.57518	-1.49366	8/757	3312,5700,7277,7846,9927,23682,57111,58528	HSPA8,PSMC1,TUBA4A,TUBA1A,MFN2,RAB38,RAB25,RRAGD
5_Member	GO Molecular Functions	GO:0016818	hydrolase activity, acting on acid anhydrides, in phosphorus-containing anhydrides	-3.57518	-1.49366	8/757	3312,5700,7277,7846,9927,23682,57111,58528	HSPA8,PSMC1,TUBA4A,TUBA1A,MFN2,RAB38,RAB25,RRAGD
5_Member	GO Molecular Functions	GO:0019001	guanyl nucleotide binding	-3.57479	-1.49366	6/401	7277,7846,9927,23682,57111,58528	TUBA4A,TUBA1A,MFN2,RAB38,RAB25,RRAGD
5_Member	GO Molecular Functions	GO:0032561	guanyl ribonucleotide binding	-3.57479	-1.49366	6/401	7277,7846,9927,23682,57111,58528	TUBA4A,TUBA1A,MFN2,RAB38,RAB25,RRAGD
5_Member	GO Molecular Functions	GO:0005200	structural constituent of cytoskeleton	-2.79054	-0.8769	3/104	7277,7431,7846	TUBA4A,VIM,TUBA1A
5_Member	KEGG Pathway	hsa05010	Alzheimer disease	-2.78522	-0.874728	5/384	823,5700,7132,7277,7846	CAPN1,PSMC1,TNFRSF1A,TUBA4A,TUBA1A
5_Member	KEGG Pathway	hsa05020	Prion disease	-2.49425	-0.64778	4/273	3312,5700,7277,7846	HSPA8,PSMC1,TUBA4A,TUBA1A
6_Summary	GO Biological Processes	GO:0032496	response to lipopolysaccharide	-6.27848	-3.46958	8/318	4792,5914,6279,6280,7431,7538,9076,54209,718,7132,3312,54541,7277,8878,57761,65018,9314,27242,8672,5515,4628,6193	NFKBIA,RARA,S100A8,S100A9,VIM,ZFP36,CLDN1,TREM2,C3,TNFRSF1A,HSPA8,DDIT4,TUBA4A,SQSTM1,TRIB3,PINK1,KLF4,TNFRSF21,EIF4G3,PPP2CA,MYH10,RPS5
6_Member	GO Biological Processes	GO:0032496	response to lipopolysaccharide	-6.27848	-3.46958	8/318	4792,5914,6279,6280,7431,7538,9076,54209	NFKBIA,RARA,S100A8,S100A9,VIM,ZFP36,CLDN1,TREM2
6_Member	GO Biological Processes	GO:0002237	response to molecule of bacterial origin	-6.06979	-3.37399	8/339	4792,5914,6279,6280,7431,7538,9076,54209	NFKBIA,RARA,S100A8,S100A9,VIM,ZFP36,CLDN1,TREM2
6_Member	GO Biological Processes	GO:0009617	response to bacterium	-5.328	-2.87812	10/732	718,4792,5914,6279,6280,7132,7431,7538,9076,54209	C3,NFKBIA,RARA,S100A8,S100A9,TNFRSF1A,VIM,ZFP36,CLDN1,TREM2
6_Member	GO Biological Processes	GO:0071396	cellular response to lipid	-4.81116	-2.47522	8/503	3312,4792,5914,7431,7538,9076,54209,54541	HSPA8,NFKBIA,RARA,VIM,ZFP36,CLDN1,TREM2,DDIT4
6_Member	GO Biological Processes	GO:0071219	cellular response to molecule of bacterial origin	-3.95744	-1.79517	5/212	4792,5914,7431,7538,54209	NFKBIA,RARA,VIM,ZFP36,TREM2
6_Member	GO Biological Processes	GO:0071216	cellular response to biotic stimulus	-3.71477	-1.59479	5/239	4792,5914,7431,7538,54209	NFKBIA,RARA,VIM,ZFP36,TREM2
6_Member	GO Molecular Functions	GO:0019901	protein kinase binding	-3.08129	-1.09567	7/689	5914,7277,7538,8878,54209,57761,65018	RARA,TUBA4A,ZFP36,SQSTM1,TREM2,TRIB3,PINK1
6_Member	GO Biological Processes	GO:0071222	cellular response to lipopolysaccharide	-2.9859	-1.01618	4/200	4792,5914,7431,7538	NFKBIA,RARA,VIM,ZFP36
6_Member	GO Biological Processes	GO:0045638	negative regulation of myeloid cell differentiation	-2.94371	-0.985191	3/92	4792,5914,7538	NFKBIA,RARA,ZFP36
6_Member	GO Biological Processes	GO:0045637	regulation of myeloid cell differentiation	-2.90771	-0.959249	4/210	4792,5914,7538,54209	NFKBIA,RARA,ZFP36,TREM2
6_Member	GO Biological Processes	GO:0001818	negative regulation of cytokine production	-2.87155	-0.930457	5/367	5914,7538,9314,27242,54209	RARA,ZFP36,KLF4,TNFRSF21,TREM2
6_Member	GO Biological Processes	GO:2000112	regulation of cellular macromolecule biosynthetic process	-2.80329	-0.879346	6/564	5914,7431,7538,8672,9314,65018	RARA,VIM,ZFP36,EIF4G3,KLF4,PINK1
6_Member	GO Molecular Functions	GO:0019900	kinase binding	-2.79988	-0.878275	7/771	5914,7277,7538,8878,54209,57761,65018	RARA,TUBA4A,ZFP36,SQSTM1,TREM2,TRIB3,PINK1
6_Member	GO Biological Processes	GO:0006417	regulation of translation	-2.39979	-0.56533	5/472	5914,7431,7538,8672,65018	RARA,VIM,ZFP36,EIF4G3,PINK1
6_Member	GO Biological Processes	GO:0045596	negative regulation of cell differentiation	-2.34268	-0.52071	6/699	4792,5515,5914,7538,54209,57761	NFKBIA,PPP2CA,RARA,ZFP36,TREM2,TRIB3
6_Member	GO Biological Processes	GO:0034248	regulation of cellular amide metabolic process	-2.16621	-0.37434	5/537	5914,7431,7538,8672,65018	RARA,VIM,ZFP36,EIF4G3,PINK1
6_Member	GO Biological Processes	GO:0032680	regulation of tumor necrosis factor production	-2.10276	-0.321492	3/183	5914,7538,54209	RARA,ZFP36,TREM2
6_Member	GO Biological Processes	GO:1903555	regulation of tumor necrosis factor superfamily cytokine production	-2.07085	-0.297657	3/188	5914,7538,54209	RARA,ZFP36,TREM2
6_Member	GO Molecular Functions	GO:0003729	mRNA binding	-2.0238	-0.259662	5/582	4628,5914,6193,7538,8672	MYH10,RARA,RPS5,ZFP36,EIF4G3
7_Summary	GO Biological Processes	GO:0014002	astrocyte development	-5.90816	-3.25301	4/36	6279,6280,7431,54209,10397,7314,65018,12,3956,6678,9518,10516,4502,718,3312,3485,5515,5538,3043,5914,4792,2319,9314,5294,2744,23682,330,9076,1780,823,23344,7132	S100A8,S100A9,VIM,TREM2,NDRG1,UBB,PINK1,SERPINA3,LGALS1,SPARC,GDF15,FBLN5,MT2A,C3,HSPA8,IGFBP2,PPP2CA,PPT1,HBB,RARA,NFKBIA,FLOT2,KLF4,PIK3CG,GLS,RAB38,BIRC3,CLDN1,DYNC1I1,CAPN1,ESYT1,TNFRSF1A
7_Member	GO Biological Processes	GO:0014002	astrocyte development	-5.90816	-3.25301	4/36	6279,6280,7431,54209	S100A8,S100A9,VIM,TREM2
7_Member	GO Biological Processes	GO:0021782	glial cell development	-5.36507	-2.88374	5/108	6279,6280,7431,10397,54209	S100A8,S100A9,VIM,NDRG1,TREM2
7_Member	GO Biological Processes	GO:0048708	astrocyte differentiation	-5.25738	-2.82348	4/52	6279,6280,7431,54209	S100A8,S100A9,VIM,TREM2
7_Member	GO Biological Processes	GO:0010001	glial cell differentiation	-4.44782	-2.18475	5/167	6279,6280,7431,10397,54209	S100A8,S100A9,VIM,NDRG1,TREM2
7_Member	GO Biological Processes	GO:2001242	regulation of intrinsic apoptotic signaling pathway	-4.39877	-2.1427	5/171	6279,6280,7314,54209,65018	S100A8,S100A9,UBB,TREM2,PINK1
7_Member	GO Cellular Components	GO:0062023	collagen-containing extracellular matrix	-4.33335	-2.08419	7/429	12,3956,6279,6280,6678,9518,10516	SERPINA3,LGALS1,S100A8,S100A9,SPARC,GDF15,FBLN5
7_Member	GO Biological Processes	GO:0006882	cellular zinc ion homeostasis	-4.18753	-1.97128	3/35	4502,6279,6280	MT2A,S100A8,S100A9
7_Member	GO Cellular Components	GO:0034774	secretory granule lumen	-4.09129	-1.89668	6/322	12,718,3312,6279,6280,6678	SERPINA3,C3,HSPA8,S100A8,S100A9,SPARC
7_Member	GO Biological Processes	GO:0055069	zinc ion homeostasis	-4.07937	-1.88777	3/38	4502,6279,6280	MT2A,S100A8,S100A9
7_Member	GO Cellular Components	GO:0060205	cytoplasmic vesicle lumen	-4.06919	-1.88057	6/325	12,718,3312,6279,6280,6678	SERPINA3,C3,HSPA8,S100A8,S100A9,SPARC
7_Member	GO Cellular Components	GO:0031983	vesicle lumen	-4.05458	-1.8777	6/327	12,718,3312,6279,6280,6678	SERPINA3,C3,HSPA8,S100A8,S100A9,SPARC
7_Member	GO Biological Processes	GO:0040008	regulation of growth	-3.9624	-1.79695	8/664	3485,4502,5515,5538,6279,6280,9518,10516	IGFBP2,MT2A,PPP2CA,PPT1,S100A8,S100A9,GDF15,FBLN5
7_Member	GO Biological Processes	GO:0042063	gliogenesis	-3.94787	-1.79355	5/213	6279,6280,7431,10397,54209	S100A8,S100A9,VIM,NDRG1,TREM2
7_Member	GO Cellular Components	GO:0031012	extracellular matrix	-3.56604	-1.48953	7/571	12,3956,6279,6280,6678,9518,10516	SERPINA3,LGALS1,S100A8,S100A9,SPARC,GDF15,FBLN5
7_Member	GO Cellular Components	GO:0030312	external encapsulating structure	-3.56145	-1.48723	7/572	12,3956,6279,6280,6678,9518,10516	SERPINA3,LGALS1,S100A8,S100A9,SPARC,GDF15,FBLN5
7_Member	GO Molecular Functions	GO:0043177	organic acid binding	-3.55619	-1.48652	4/141	3043,5914,6279,6280	HBB,RARA,S100A8,S100A9
7_Member	GO Biological Processes	GO:2001244	positive regulation of intrinsic apoptotic signaling pathway	-3.46516	-1.40665	3/61	6279,6280,7314	S100A8,S100A9,UBB
7_Member	GO Biological Processes	GO:0051235	maintenance of location	-3.33784	-1.30293	4/161	4792,6279,6280,65018	NFKBIA,S100A8,S100A9,PINK1
7_Member	GO Biological Processes	GO:0051090	regulation of DNA-binding transcription factor activity	-3.29919	-1.28067	6/452	2319,4792,6279,6280,9314,65018	FLOT2,NFKBIA,S100A8,S100A9,KLF4,PINK1
7_Member	GO Biological Processes	GO:0030593	neutrophil chemotaxis	-3.13565	-1.14061	3/79	5294,6279,6280	PIK3CG,S100A8,S100A9
7_Member	GO Molecular Functions	GO:0033293	monocarboxylic acid binding	-3.10403	-1.11467	3/81	5914,6279,6280	RARA,S100A8,S100A9
7_Member	GO Biological Processes	GO:0071621	granulocyte chemotaxis	-3.05812	-1.07806	3/84	5294,6279,6280	PIK3CG,S100A8,S100A9
7_Member	GO Biological Processes	GO:0050801	ion homeostasis	-3.022	-1.04377	6/511	2744,4502,5538,6279,6280,23682	GLS,MT2A,PPT1,S100A8,S100A9,RAB38
7_Member	GO Biological Processes	GO:1990266	neutrophil migration	-2.98533	-1.01618	3/89	5294,6279,6280	PIK3CG,S100A8,S100A9
7_Member	GO Biological Processes	GO:0055082	cellular chemical homeostasis	-2.97873	-1.01137	6/521	4502,5538,6279,6280,23682,54209	MT2A,PPT1,S100A8,S100A9,RAB38,TREM2
7_Member	GO Biological Processes	GO:0043281	regulation of cysteine-type endopeptidase activity involved in apoptotic process	-2.95412	-0.993842	4/204	330,6279,6280,9314	BIRC3,S100A8,S100A9,KLF4
7_Member	GO Biological Processes	GO:0051651	maintenance of location in cell	-2.93016	-0.975124	3/93	6279,6280,65018	S100A8,S100A9,PINK1
7_Member	KEGG Pathway	hsa04657	IL-17 signaling pathway	-2.91676	-0.963458	3/94	4792,6279,6280	NFKBIA,S100A8,S100A9
7_Member	GO Biological Processes	GO:0097530	granulocyte migration	-2.87745	-0.932713	3/97	5294,6279,6280	PIK3CG,S100A8,S100A9
7_Member	GO Biological Processes	GO:2001233	regulation of apoptotic signaling pathway	-2.85598	-0.921312	5/370	6279,6280,7314,54209,65018	S100A8,S100A9,UBB,TREM2,PINK1
7_Member	GO Biological Processes	GO:2000116	regulation of cysteine-type endopeptidase activity	-2.76985	-0.860921	4/229	330,6279,6280,9314	BIRC3,S100A8,S100A9,KLF4
7_Member	GO Biological Processes	GO:0046916	cellular transition metal ion homeostasis	-2.74364	-0.847351	3/108	4502,6279,6280	MT2A,S100A8,S100A9
7_Member	GO Biological Processes	GO:0030003	cellular cation homeostasis	-2.73647	-0.844612	5/394	4502,5538,6279,6280,23682	MT2A,PPT1,S100A8,S100A9,RAB38
7_Member	GO Biological Processes	GO:0006873	cellular ion homeostasis	-2.66598	-0.788674	5/409	4502,5538,6279,6280,23682	MT2A,PPT1,S100A8,S100A9,RAB38
7_Member	GO Biological Processes	GO:0045471	response to ethanol	-2.62367	-0.757833	3/119	5914,6279,9076	RARA,S100A8,CLDN1
7_Member	GO Biological Processes	GO:0001558	regulation of cell growth	-2.62063	-0.756205	5/419	5515,5538,6279,6280,10516	PPP2CA,PPT1,S100A8,S100A9,FBLN5
7_Member	GO Biological Processes	GO:0019725	cellular homeostasis	-2.59395	-0.733738	6/621	4502,5538,6279,6280,23682,54209	MT2A,PPT1,S100A8,S100A9,RAB38,TREM2
7_Member	GO Biological Processes	GO:0097529	myeloid leukocyte migration	-2.56315	-0.705722	3/125	5294,6279,6280	PIK3CG,S100A8,S100A9
7_Member	GO Biological Processes	GO:0051091	positive regulation of DNA-binding transcription factor activity	-2.54047	-0.687187	4/265	2319,6279,6280,65018	FLOT2,S100A8,S100A9,PINK1
7_Member	GO Molecular Functions	GO:0008017	microtubule binding	-2.49994	-0.65076	4/272	1780,6279,6280,10397	DYNC1I1,S100A8,S100A9,NDRG1
7_Member	GO Biological Processes	GO:2001235	positive regulation of apoptotic signaling pathway	-2.47801	-0.632893	3/134	6279,6280,7314	S100A8,S100A9,UBB
7_Member	GO Biological Processes	GO:0055076	transition metal ion homeostasis	-2.45993	-0.617502	3/136	4502,6279,6280	MT2A,S100A8,S100A9
7_Member	GO Biological Processes	GO:0030595	leukocyte chemotaxis	-2.38199	-0.552762	3/145	5294,6279,6280	PIK3CG,S100A8,S100A9
7_Member	GO Biological Processes	GO:0055080	cation homeostasis	-2.35009	-0.524964	5/485	4502,5538,6279,6280,23682	MT2A,PPT1,S100A8,S100A9,RAB38
7_Member	GO Biological Processes	GO:0098771	inorganic ion homeostasis	-2.31661	-0.500195	5/494	4502,5538,6279,6280,23682	MT2A,PPT1,S100A8,S100A9,RAB38
7_Member	GO Biological Processes	GO:0051092	positive regulation of NF-kappaB transcription factor activity	-2.30914	-0.493988	3/154	2319,6279,6280	FLOT2,S100A8,S100A9
7_Member	GO Molecular Functions	GO:0005509	calcium ion binding	-2.29835	-0.488199	6/714	823,6279,6280,6678,10516,23344	CAPN1,S100A8,S100A9,SPARC,FBLN5,ESYT1
7_Member	GO Molecular Functions	GO:0031406	carboxylic acid binding	-2.16958	-0.376512	3/173	5914,6279,6280	RARA,S100A8,S100A9
7_Member	GO Biological Processes	GO:0042742	defense response to bacterium	-2.1113	-0.3277	4/351	6279,6280,7132,54209	S100A8,S100A9,TNFRSF1A,TREM2
7_Member	GO Biological Processes	GO:0010952	positive regulation of peptidase activity	-2.04599	-0.276217	3/192	6279,6280,65018	S100A8,S100A9,PINK1
7_Member	GO Molecular Functions	GO:0015631	tubulin binding	-2.0091	-0.248307	4/376	1780,6279,6280,10397	DYNC1I1,S100A8,S100A9,NDRG1
8_Summary	KEGG Pathway	hsa05131	Shigellosis	-5.89	-3.2446	7/247	718,823,4792,7132,7314,8878,58528,5294,7538,501,6319,5515,6138,6193,54209,3312,9076,5538,29997	C3,CAPN1,NFKBIA,TNFRSF1A,UBB,SQSTM1,RRAGD,PIK3CG,ZFP36,ALDH7A1,SCD,PPP2CA,RPL15,RPS5,TREM2,HSPA8,CLDN1,PPT1,NOP53
8_Member	KEGG Pathway	hsa05131	Shigellosis	-5.89	-3.2446	7/247	718,823,4792,7132,7314,8878,58528	C3,CAPN1,NFKBIA,TNFRSF1A,UBB,SQSTM1,RRAGD
8_Member	KEGG Pathway	hsa05167	Kaposi sarcoma-associated herpesvirus infection	-5.32904	-2.87812	6/194	718,4792,5294,7132,7314,7538	C3,NFKBIA,PIK3CG,TNFRSF1A,UBB,ZFP36
8_Member	KEGG Pathway	hsa04936	Alcoholic liver disease	-4.7861	-2.45431	5/142	501,718,4792,6319,7132	ALDH7A1,C3,NFKBIA,SCD,TNFRSF1A
8_Member	KEGG Pathway	hsa05142	Chagas disease	-4.09772	-1.90008	4/102	718,4792,5515,7132	C3,NFKBIA,PPP2CA,TNFRSF1A
8_Member	KEGG Pathway	hsa05171	Coronavirus disease - COVID-19	-3.7747	-1.64183	5/232	718,4792,6138,6193,7132	C3,NFKBIA,RPL15,RPS5,TNFRSF1A
8_Member	KEGG Pathway	hsa04380	Osteoclast differentiation	-3.71676	-1.59479	4/128	4792,7132,8878,54209	NFKBIA,TNFRSF1A,SQSTM1,TREM2
8_Member	GO Biological Processes	GO:0010883	regulation of lipid storage	-3.59833	-1.50063	3/55	718,4792,54209	C3,NFKBIA,TREM2
8_Member	KEGG Pathway	hsa05134	Legionellosis	-3.55232	-1.4849	3/57	718,3312,4792	C3,HSPA8,NFKBIA
8_Member	KEGG Pathway	hsa05160	Hepatitis C	-3.37909	-1.33787	4/157	4792,5515,7132,9076	NFKBIA,PPP2CA,TNFRSF1A,CLDN1
8_Member	GO Biological Processes	GO:0045807	positive regulation of endocytosis	-2.87745	-0.932713	3/97	718,5538,54209	C3,PPT1,TREM2
8_Member	GO Biological Processes	GO:1905954	positive regulation of lipid localization	-2.69856	-0.815406	3/112	718,4792,54209	C3,NFKBIA,TREM2
8_Member	GO Biological Processes	GO:0034504	protein localization to nucleus	-2.13565	-0.349702	3/178	4792,8878,29997	NFKBIA,SQSTM1,NOP53
8_Member	GO Biological Processes	GO:1905952	regulation of lipid localization	-2.10276	-0.321492	3/183	718,4792,54209	C3,NFKBIA,TREM2
9_Summary	GO Biological Processes	GO:0006914	autophagy	-5.50893	-2.98204	7/282	3312,6279,6280,8878,9927,11067,65018,4792,7314,57761,3043,3956,7132,54541,29997,1780,5294,23344	HSPA8,S100A8,S100A9,SQSTM1,MFN2,DEPP1,PINK1,NFKBIA,UBB,TRIB3,HBB,LGALS1,TNFRSF1A,DDIT4,NOP53,DYNC1I1,PIK3CG,ESYT1
9_Member	GO Biological Processes	GO:0006914	autophagy	-5.50893	-2.98204	7/282	3312,6279,6280,8878,9927,11067,65018	HSPA8,S100A8,S100A9,SQSTM1,MFN2,DEPP1,PINK1
9_Member	GO Biological Processes	GO:0061919	process utilizing autophagic mechanism	-5.50893	-2.98204	7/282	3312,6279,6280,8878,9927,11067,65018	HSPA8,S100A8,S100A9,SQSTM1,MFN2,DEPP1,PINK1
9_Member	GO Molecular Functions	GO:0031625	ubiquitin protein ligase binding	-5.3515	-2.87934	7/298	3312,4792,7314,8878,9927,57761,65018	HSPA8,NFKBIA,UBB,SQSTM1,MFN2,TRIB3,PINK1
9_Member	GO Molecular Functions	GO:0044389	ubiquitin-like protein ligase binding	-5.1761	-2.75762	7/317	3312,4792,7314,8878,9927,57761,65018	HSPA8,NFKBIA,UBB,SQSTM1,MFN2,TRIB3,PINK1
9_Member	GO Biological Processes	GO:0010942	positive regulation of cell death	-5.12791	-2.7195	9/605	3043,3956,6279,6280,7132,7314,8878,9927,54541	HBB,LGALS1,S100A8,S100A9,TNFRSF1A,UBB,SQSTM1,MFN2,DDIT4
9_Member	GO Biological Processes	GO:0098780	response to mitochondrial depolarisation	-5.08003	-2.6858	3/18	8878,9927,65018	SQSTM1,MFN2,PINK1
9_Member	KEGG Pathway	hsa04137	Mitophagy - animal	-4.69205	-2.38047	4/72	7314,8878,9927,65018	UBB,SQSTM1,MFN2,PINK1
9_Member	GO Biological Processes	GO:0043065	positive regulation of apoptotic process	-3.76786	-1.6402	7/529	3956,6279,6280,7132,7314,8878,9927	LGALS1,S100A8,S100A9,TNFRSF1A,UBB,SQSTM1,MFN2
9_Member	GO Biological Processes	GO:0043068	positive regulation of programmed cell death	-3.69858	-1.58615	7/543	3956,6279,6280,7132,7314,8878,9927	LGALS1,S100A8,S100A9,TNFRSF1A,UBB,SQSTM1,MFN2
9_Member	GO Biological Processes	GO:0072594	establishment of protein localization to organelle	-3.08816	-1.10068	5/328	3312,4792,8878,9927,65018	HSPA8,NFKBIA,SQSTM1,MFN2,PINK1
9_Member	GO Biological Processes	GO:0033365	protein localization to organelle	-2.38823	-0.557697	6/684	3312,4792,8878,9927,29997,65018	HSPA8,NFKBIA,SQSTM1,MFN2,NOP53,PINK1
9_Member	GO Biological Processes	GO:0051640	organelle localization	-2.29469	-0.485919	5/500	1780,5294,7314,9927,23344	DYNC1I1,PIK3CG,UBB,MFN2,ESYT1
9_Member	GO Biological Processes	GO:0016236	macroautophagy	-2.19046	-0.394841	3/170	8878,9927,65018	SQSTM1,MFN2,PINK1
9_Member	GO Biological Processes	GO:0046578	regulation of Ras protein signal transduction	-2.07715	-0.300521	3/187	5294,8878,9927	PIK3CG,SQSTM1,MFN2
10_Summary	GO Cellular Components	GO:0101002	ficolin-1-rich granule	-5.44772	-2.9336	6/185	823,1471,3043,3312,6515,8655	CAPN1,CST3,HBB,HSPA8,SLC2A3,DYNLL1
10_Member	GO Cellular Components	GO:0101002	ficolin-1-rich granule	-5.44772	-2.9336	6/185	823,1471,3043,3312,6515,8655	CAPN1,CST3,HBB,HSPA8,SLC2A3,DYNLL1
10_Member	GO Cellular Components	GO:1904813	ficolin-1-rich granule lumen	-3.76969	-1.6402	4/124	823,1471,3043,3312	CAPN1,CST3,HBB,HSPA8
10_Member	GO Cellular Components	GO:0070820	tertiary granule	-3.30763	-1.2871	4/164	1471,3043,6515,8655	CST3,HBB,SLC2A3,DYNLL1
11_Summary	GO Biological Processes	GO:0061136	regulation of proteasomal protein catabolic process	-5.36794	-2.88374	6/191	5700,7314,29997,54209,57761,65018,1471,5294,7538,54541,330,6279,6280,8878,718,3312,5538,10397,7132,7431,10516,5515,9927,4628,823	PSMC1,UBB,NOP53,TREM2,TRIB3,PINK1,CST3,PIK3CG,ZFP36,DDIT4,BIRC3,S100A8,S100A9,SQSTM1,C3,HSPA8,PPT1,NDRG1,TNFRSF1A,VIM,FBLN5,PPP2CA,MFN2,MYH10,CAPN1
11_Member	GO Biological Processes	GO:0061136	regulation of proteasomal protein catabolic process	-5.36794	-2.88374	6/191	5700,7314,29997,54209,57761,65018	PSMC1,UBB,NOP53,TREM2,TRIB3,PINK1
11_Member	GO Biological Processes	GO:0009895	negative regulation of catabolic process	-5.07973	-2.6858	7/328	1471,5294,7538,29997,54209,54541,65018	CST3,PIK3CG,ZFP36,NOP53,TREM2,DDIT4,PINK1
11_Member	GO Biological Processes	GO:1903050	regulation of proteolysis involved in cellular protein catabolic process	-4.97233	-2.59248	6/224	5700,7314,29997,54209,57761,65018	PSMC1,UBB,NOP53,TREM2,TRIB3,PINK1
11_Member	GO Biological Processes	GO:1903322	positive regulation of protein modification by small protein conjugation or removal	-4.81586	-2.47573	5/140	330,7314,29997,57761,65018	BIRC3,UBB,NOP53,TRIB3,PINK1
11_Member	GO Biological Processes	GO:0045862	positive regulation of proteolysis	-4.74952	-2.42186	7/369	5700,6279,6280,29997,54209,57761,65018	PSMC1,S100A8,S100A9,NOP53,TREM2,TRIB3,PINK1
11_Member	GO Biological Processes	GO:1903320	regulation of protein modification by small protein conjugation or removal	-4.65427	-2.35438	6/255	330,7314,8878,29997,57761,65018	BIRC3,UBB,SQSTM1,NOP53,TRIB3,PINK1
11_Member	GO Biological Processes	GO:1903362	regulation of cellular protein catabolic process	-4.60693	-2.31465	6/260	5700,7314,29997,54209,57761,65018	PSMC1,UBB,NOP53,TREM2,TRIB3,PINK1
11_Member	GO Biological Processes	GO:0042176	regulation of protein catabolic process	-4.54657	-2.26548	7/397	1471,5700,7314,29997,54209,57761,65018	CST3,PSMC1,UBB,NOP53,TREM2,TRIB3,PINK1
11_Member	GO Biological Processes	GO:0031330	negative regulation of cellular catabolic process	-4.52416	-2.25037	6/269	1471,5294,7538,29997,54209,65018	CST3,PIK3CG,ZFP36,NOP53,TREM2,PINK1
11_Member	GO Biological Processes	GO:0022411	cellular component disassembly	-4.29296	-2.05547	6/296	718,3312,8878,54209,54541,65018	C3,HSPA8,SQSTM1,TREM2,DDIT4,PINK1
11_Member	GO Biological Processes	GO:1901214	regulation of neuron death	-4.15137	-1.93827	6/314	5538,5700,7314,54209,54541,65018	PPT1,PSMC1,UBB,TREM2,DDIT4,PINK1
11_Member	GO Biological Processes	GO:0031396	regulation of protein ubiquitination	-3.94787	-1.79355	5/213	330,7314,8878,57761,65018	BIRC3,UBB,SQSTM1,TRIB3,PINK1
11_Member	GO Biological Processes	GO:1901800	positive regulation of proteasomal protein catabolic process	-3.88125	-1.7324	4/116	5700,29997,54209,57761	PSMC1,NOP53,TREM2,TRIB3
11_Member	GO Biological Processes	GO:0031398	positive regulation of protein ubiquitination	-3.8106	-1.66607	4/121	330,7314,57761,65018	BIRC3,UBB,TRIB3,PINK1
11_Member	GO Biological Processes	GO:0071456	cellular response to hypoxia	-3.66556	-1.55562	4/132	10397,29997,54209,65018	NDRG1,NOP53,TREM2,PINK1
11_Member	GO Biological Processes	GO:1903052	positive regulation of proteolysis involved in cellular protein catabolic process	-3.64058	-1.53508	4/134	5700,29997,54209,57761	PSMC1,NOP53,TREM2,TRIB3
11_Member	GO Biological Processes	GO:0002931	response to ischemia	-3.622	-1.52188	3/54	8878,54209,65018	SQSTM1,TREM2,PINK1
11_Member	GO Biological Processes	GO:0036294	cellular response to decreased oxygen levels	-3.56797	-1.48953	4/140	10397,29997,54209,65018	NDRG1,NOP53,TREM2,PINK1
11_Member	GO Biological Processes	GO:0001666	response to hypoxia	-3.41993	-1.36581	5/277	10397,29997,54209,54541,65018	NDRG1,NOP53,TREM2,DDIT4,PINK1
11_Member	GO Biological Processes	GO:0071453	cellular response to oxygen levels	-3.40013	-1.35036	4/155	10397,29997,54209,65018	NDRG1,NOP53,TREM2,PINK1
11_Member	GO Biological Processes	GO:1903364	positive regulation of cellular protein catabolic process	-3.37909	-1.33787	4/157	5700,29997,54209,57761	PSMC1,NOP53,TREM2,TRIB3
11_Member	GO Biological Processes	GO:0036293	response to decreased oxygen levels	-3.32924	-1.29902	5/290	10397,29997,54209,54541,65018	NDRG1,NOP53,TREM2,DDIT4,PINK1
11_Member	GO Biological Processes	GO:0031331	positive regulation of cellular catabolic process	-3.30931	-1.2871	6/450	5700,7538,29997,54209,57761,65018	PSMC1,ZFP36,NOP53,TREM2,TRIB3,PINK1
11_Member	GO Biological Processes	GO:0070482	response to oxygen levels	-3.16075	-1.16105	5/316	10397,29997,54209,54541,65018	NDRG1,NOP53,TREM2,DDIT4,PINK1
11_Member	GO Biological Processes	GO:0051129	negative regulation of cellular component organization	-3.06663	-1.08472	7/693	1471,3312,7132,7431,29997,54209,65018	CST3,HSPA8,TNFRSF1A,VIM,NOP53,TREM2,PINK1
11_Member	GO Biological Processes	GO:0009896	positive regulation of catabolic process	-3.00892	-1.03434	6/514	5700,7538,29997,54209,57761,65018	PSMC1,ZFP36,NOP53,TREM2,TRIB3,PINK1
11_Member	GO Biological Processes	GO:1900542	regulation of purine nucleotide metabolic process	-2.98533	-1.01618	3/89	54209,54541,65018	TREM2,DDIT4,PINK1
11_Member	GO Biological Processes	GO:0006140	regulation of nucleotide metabolic process	-2.95742	-0.995386	3/91	54209,54541,65018	TREM2,DDIT4,PINK1
11_Member	GO Biological Processes	GO:1903578	regulation of ATP metabolic process	-2.95742	-0.995386	3/91	54209,54541,65018	TREM2,DDIT4,PINK1
11_Member	GO Biological Processes	GO:1900407	regulation of cellular response to oxidative stress	-2.93016	-0.975124	3/93	10516,54209,65018	FBLN5,TREM2,PINK1
11_Member	GO Biological Processes	GO:1902532	negative regulation of intracellular signal transduction	-2.86263	-0.924632	6/549	5515,9927,29997,54209,54541,65018	PPP2CA,MFN2,NOP53,TREM2,DDIT4,PINK1
11_Member	GO Biological Processes	GO:1902882	regulation of response to oxidative stress	-2.81472	-0.888257	3/102	10516,54209,65018	FBLN5,TREM2,PINK1
11_Member	GO Biological Processes	GO:0062207	regulation of pattern recognition receptor signaling pathway	-2.76685	-0.859484	3/106	330,29997,54209	BIRC3,NOP53,TREM2
11_Member	GO Biological Processes	GO:0045732	positive regulation of protein catabolic process	-2.74244	-0.847351	4/233	5700,29997,54209,57761	PSMC1,NOP53,TREM2,TRIB3
11_Member	GO Biological Processes	GO:0043467	regulation of generation of precursor metabolites and energy	-2.45993	-0.617502	3/136	29997,54541,65018	NOP53,DDIT4,PINK1
11_Member	GO Biological Processes	GO:0010821	regulation of mitochondrion organization	-2.34093	-0.52071	3/150	8878,54209,65018	SQSTM1,TREM2,PINK1
11_Member	GO Biological Processes	GO:0051047	positive regulation of secretion	-2.33365	-0.514705	4/303	4628,6279,54209,65018	MYH10,S100A8,TREM2,PINK1
11_Member	GO Biological Processes	GO:0030163	protein catabolic process	-2.30712	-0.493223	6/711	3312,5538,5700,7314,8878,65018	HSPA8,PPT1,PSMC1,UBB,SQSTM1,PINK1
11_Member	GO Biological Processes	GO:0062012	regulation of small molecule metabolic process	-2.1371	-0.349702	4/345	54209,54541,57761,65018	TREM2,DDIT4,TRIB3,PINK1
11_Member	GO Biological Processes	GO:2001257	regulation of cation channel activity	-2.04599	-0.276217	3/192	823,54209,65018	CAPN1,TREM2,PINK1
12_Summary	GO Biological Processes	GO:0009636	response to toxic substance	-4.91791	-2.55171	6/229	3043,4502,5445,6280,9076,65018	HBB,MT2A,PON2,S100A9,CLDN1,PINK1
12_Member	GO Biological Processes	GO:0009636	response to toxic substance	-4.91791	-2.55171	6/229	3043,4502,5445,6280,9076,65018	HBB,MT2A,PON2,S100A9,CLDN1,PINK1
12_Member	GO Biological Processes	GO:0097237	cellular response to toxic substance	-2.68756	-0.805874	3/113	3043,6280,65018	HBB,S100A9,PINK1
12_Member	GO Biological Processes	GO:0098754	detoxification	-2.49639	-0.648562	3/132	3043,4502,6280	HBB,MT2A,S100A9
13_Summary	GO Biological Processes	GO:0010035	response to inorganic substance	-4.70179	-2.38047	8/521	3043,3485,4502,5515,6279,9076,10397,65018,5538,9518	HBB,IGFBP2,MT2A,PPP2CA,S100A8,CLDN1,NDRG1,PINK1,PPT1,GDF15
13_Member	GO Biological Processes	GO:0010035	response to inorganic substance	-4.70179	-2.38047	8/521	3043,3485,4502,5515,6279,9076,10397,65018	HBB,IGFBP2,MT2A,PPP2CA,S100A8,CLDN1,NDRG1,PINK1
13_Member	GO Biological Processes	GO:0010038	response to metal ion	-3.88665	-1.73508	6/351	3485,4502,5515,6279,9076,10397	IGFBP2,MT2A,PPP2CA,S100A8,CLDN1,NDRG1
13_Member	GO Biological Processes	GO:0045926	negative regulation of growth	-2.66326	-0.787409	4/245	4502,5515,5538,9518	MT2A,PPP2CA,PPT1,GDF15
14_Summary	GO Molecular Functions	GO:0005198	structural molecule activity	-4.53529	-2.25786	9/719	6138,6193,6678,7169,7277,7431,7846,9076,10516	RPL15,RPS5,SPARC,TPM2,TUBA4A,VIM,TUBA1A,CLDN1,FBLN5
14_Member	GO Molecular Functions	GO:0005198	structural molecule activity	-4.53529	-2.25786	9/719	6138,6193,6678,7169,7277,7431,7846,9076,10516	RPL15,RPS5,SPARC,TPM2,TUBA4A,VIM,TUBA1A,CLDN1,FBLN5
15_Summary	GO Biological Processes	GO:0051896	regulation of protein kinase B signaling	-4.21418	-1.99475	5/187	5294,5515,9518,29997,65018,718,7132,8878,54209,7169	PIK3CG,PPP2CA,GDF15,NOP53,PINK1,C3,TNFRSF1A,SQSTM1,TREM2,TPM2
15_Member	GO Biological Processes	GO:0051896	regulation of protein kinase B signaling	-4.21418	-1.99475	5/187	5294,5515,9518,29997,65018	PIK3CG,PPP2CA,GDF15,NOP53,PINK1
15_Member	GO Biological Processes	GO:0001934	positive regulation of protein phosphorylation	-3.63763	-1.53508	8/741	718,5294,5515,7132,8878,9518,54209,65018	C3,PIK3CG,PPP2CA,TNFRSF1A,SQSTM1,GDF15,TREM2,PINK1
15_Member	GO Biological Processes	GO:0051897	positive regulation of protein kinase B signaling	-2.62367	-0.757833	3/119	5294,9518,65018	PIK3CG,GDF15,PINK1
15_Member	KEGG Pathway	hsa04261	Adrenergic signaling in cardiomyocytes	-2.34093	-0.52071	3/150	5294,5515,7169	PIK3CG,PPP2CA,TPM2
16_Summary	GO Biological Processes	GO:0030705	cytoskeleton-dependent intracellular transport	-4.05599	-1.8777	5/202	1780,2319,3312,7314,7846,7277,8655,5914,10397,65018,29997	DYNC1I1,FLOT2,HSPA8,UBB,TUBA1A,TUBA4A,DYNLL1,RARA,NDRG1,PINK1,NOP53
16_Member	GO Biological Processes	GO:0030705	cytoskeleton-dependent intracellular transport	-4.05599	-1.8777	5/202	1780,2319,3312,7314,7846	DYNC1I1,FLOT2,HSPA8,UBB,TUBA1A
16_Member	GO Biological Processes	GO:0010970	transport along microtubule	-3.32771	-1.29902	4/162	1780,2319,3312,7314	DYNC1I1,FLOT2,HSPA8,UBB
16_Member	GO Biological Processes	GO:0099111	microtubule-based transport	-2.96992	-1.00434	4/202	1780,2319,3312,7314	DYNC1I1,FLOT2,HSPA8,UBB
16_Member	GO Biological Processes	GO:0007017	microtubule-based process	-2.75239	-0.852737	7/786	1780,2319,3312,7277,7314,7846,8655	DYNC1I1,FLOT2,HSPA8,TUBA4A,UBB,TUBA1A,DYNLL1
16_Member	GO Cellular Components	GO:0048471	perinuclear region of cytoplasm	-2.27806	-0.472857	6/721	1780,2319,3312,5914,10397,65018	DYNC1I1,FLOT2,HSPA8,RARA,NDRG1,PINK1
16_Member	GO Biological Processes	GO:0031647	regulation of protein stability	-2.24579	-0.444262	4/321	2319,3312,29997,65018	FLOT2,HSPA8,NOP53,PINK1
16_Member	GO Biological Processes	GO:0007018	microtubule-based movement	-2.01304	-0.251127	4/375	1780,2319,3312,7314	DYNC1I1,FLOT2,HSPA8,UBB
17_Summary	GO Biological Processes	GO:0010506	regulation of autophagy	-3.96896	-1.79879	6/339	823,11067,54209,57761,58528,65018,12,718,5294,23682,5515,9314,7431	CAPN1,DEPP1,TREM2,TRIB3,RRAGD,PINK1,SERPINA3,C3,PIK3CG,RAB38,PPP2CA,KLF4,VIM
17_Member	GO Biological Processes	GO:0010506	regulation of autophagy	-3.96896	-1.79879	6/339	823,11067,54209,57761,58528,65018	CAPN1,DEPP1,TREM2,TRIB3,RRAGD,PINK1
17_Member	GO Biological Processes	GO:0019216	regulation of lipid metabolic process	-3.95502	-1.79517	6/341	12,718,5294,23682,54209,57761	SERPINA3,C3,PIK3CG,RAB38,TREM2,TRIB3
17_Member	GO Biological Processes	GO:0051347	positive regulation of transferase activity	-2.76096	-0.855146	6/575	5294,5515,9314,54209,57761,65018	PIK3CG,PPP2CA,KLF4,TREM2,TRIB3,PINK1
17_Member	GO Biological Processes	GO:0034762	regulation of transmembrane transport	-2.66106	-0.786652	6/602	718,823,5294,54209,57761,65018	C3,CAPN1,PIK3CG,TREM2,TRIB3,PINK1
17_Member	GO Biological Processes	GO:0046890	regulation of lipid biosynthetic process	-2.14235	-0.352858	3/177	718,23682,57761	C3,RAB38,TRIB3
17_Member	GO Biological Processes	GO:0071417	cellular response to organonitrogen compound	-2.02984	-0.263628	5/580	5294,7431,54209,57761,58528	PIK3CG,VIM,TREM2,TRIB3,RRAGD
18_Summary	GO Biological Processes	GO:0051384	response to glucocorticoid	-3.57983	-1.49366	4/139	3485,7538,9076,54541,3312,5914,9518,58528,57761,9314	IGFBP2,ZFP36,CLDN1,DDIT4,HSPA8,RARA,GDF15,RRAGD,TRIB3,KLF4
18_Member	GO Biological Processes	GO:0051384	response to glucocorticoid	-3.57983	-1.49366	4/139	3485,7538,9076,54541	IGFBP2,ZFP36,CLDN1,DDIT4
18_Member	GO Biological Processes	GO:0048545	response to steroid hormone	-3.42711	-1.3708	5/276	3312,3485,7538,9076,54541	HSPA8,IGFBP2,ZFP36,CLDN1,DDIT4
18_Member	GO Biological Processes	GO:0031960	response to corticosteroid	-3.33784	-1.30293	4/161	3485,7538,9076,54541	IGFBP2,ZFP36,CLDN1,DDIT4
18_Member	GO Biological Processes	GO:0031667	response to nutrient levels	-3.32971	-1.29902	6/446	3312,3485,5914,7538,9518,58528	HSPA8,IGFBP2,RARA,ZFP36,GDF15,RRAGD
18_Member	GO Biological Processes	GO:0009991	response to extracellular stimulus	-3.16741	-1.16274	6/479	3312,3485,5914,7538,9518,58528	HSPA8,IGFBP2,RARA,ZFP36,GDF15,RRAGD
18_Member	GO Biological Processes	GO:0032870	cellular response to hormone stimulus	-3.158	-1.16105	6/481	3312,3485,5914,7538,54541,57761	HSPA8,IGFBP2,RARA,ZFP36,DDIT4,TRIB3
18_Member	GO Biological Processes	GO:0009725	response to hormone	-2.85841	-0.922076	7/753	3312,3485,5914,7538,9076,54541,57761	HSPA8,IGFBP2,RARA,ZFP36,CLDN1,DDIT4,TRIB3
18_Member	GO Biological Processes	GO:0071363	cellular response to growth factor stimulus	-2.41541	-0.576984	5/468	7538,9076,9314,9518,54541	ZFP36,CLDN1,KLF4,GDF15,DDIT4
18_Member	GO Biological Processes	GO:0071383	cellular response to steroid hormone stimulus	-2.37365	-0.545726	3/146	3312,7538,54541	HSPA8,ZFP36,DDIT4
18_Member	GO Biological Processes	GO:0070848	response to growth factor	-2.30196	-0.48932	5/498	7538,9076,9314,9518,54541	ZFP36,CLDN1,KLF4,GDF15,DDIT4
18_Member	GO Biological Processes	GO:0042594	response to starvation	-2.00385	-0.244166	3/199	3312,7538,58528	HSPA8,ZFP36,RRAGD
19_Summary	KEGG Pathway	hsa04140	Autophagy - animal	-3.55619	-1.48652	4/141	5515,8878,54541,58528,54209,7132	PPP2CA,SQSTM1,DDIT4,RRAGD,TREM2,TNFRSF1A
19_Member	KEGG Pathway	hsa04140	Autophagy - animal	-3.55619	-1.48652	4/141	5515,8878,54541,58528	PPP2CA,SQSTM1,DDIT4,RRAGD
19_Member	GO Biological Processes	GO:0032006	regulation of TOR signaling	-2.75519	-0.852737	3/107	54209,54541,58528	TREM2,DDIT4,RRAGD
19_Member	KEGG Pathway	hsa04150	mTOR signaling pathway	-2.29359	-0.485919	3/156	7132,54541,58528	TNFRSF1A,DDIT4,RRAGD
20_Summary	KEGG Pathway	hsa05230	Central carbon metabolism in cancer	-3.28922	-1.27271	3/70	2744,3939,6510,4144,9076	GLS,LDHA,SLC1A5,MAT2A,CLDN1
20_Member	KEGG Pathway	hsa05230	Central carbon metabolism in cancer	-3.28922	-1.27271	3/70	2744,3939,6510	GLS,LDHA,SLC1A5
20_Member	GO Biological Processes	GO:0051259	protein complex oligomerization	-2.66969	-0.790935	4/244	2744,4144,6510,9076	GLS,MAT2A,SLC1A5,CLDN1
