# Supplementary material for: Identification and validation of autophagy-related genes in primary open-angle glaucoma
Source: BMC Med Genomics. 2023 Nov 15;16:287. doi: 10.1186/s12920-023-01722-5 (PMC10648356; doi:10.1186/s12920-023-01722-5)
Supplement: Supplementary file 5 — Additional file 5. [file 12920_2023_1722_MOESM5_ESM.xls]

## Sheet: Sheet1
Significant SNPs corresponding to 2 hub genes
Gene	Variant	Position	Eff. Allele	Trait	Beta	p-value	MAF	HWE	imp. score	ORbeta*
RPL15	rs17787217	23907775	C	glaucoma	0.00012939	0.53776	0.455613	0.07225	0.986067	1.01
RPL15	rs9882067	23908786	T	glaucoma	-0.0001977	0.57323	0.0977272	0.7496	0.996648	0.981
RPL15	rs75788107	23908965	G	glaucoma	0.0017588	0.01903	0.0196743	0.4217	1	1.19
RPL15	rs73825124	23909393	G	glaucoma	0.00017597	0.50091	0.197828	0.06118	0.995802	1.02
RPL15	rs76779819	23909601	T	glaucoma	-0.00037141	0.26019	0.11286	0.02468	0.988188	0.964
RPL15	rs7651185	23909658	C	glaucoma	0.00025221	0.29533	0.248801	0.5404	0.995625	1.03
RPL15	rs7648931	23909870	G	glaucoma	0.00029968	0.22305	0.234017	0.5936	0.997277	1.03
RPL15	rs73034787	23910748	C	glaucoma	0.00027415	0.68474	0.0243469	0.2071	0.99475	1.03
RPL15	rs4024642	23911262	C	glaucoma	0.00024344	0.31261	0.248576	0.5991	0.995429	1.02
RPL15	rs4538321	23911593	T	glaucoma	7.0493e-05	0.73645	0.447877	0.2968	0.995492	1.01
RPL15	rs13085379	23911939	C	glaucoma	0.00014187	0.49751	0.454659	0.1002	0.995515	1.01
RPL15	3:23913351_C_T	23913351	T	glaucoma	-0.0031866	0.338	0.00108487	1	0.901906	0.73
RPL15	rs560815011	23914365	A	glaucoma	-0.00020739	0.92421	0.00251394	0.1781	0.901751	0.98
RPL15	rs185843058	23914584	A	glaucoma	-0.00073286	0.47759	0.0107246	0.5082	0.949786	0.93
RPL15	rs73825170	23914674	A	glaucoma	0.00018587	0.4775	0.19701	0.06524	0.997366	1.02
RPL15	rs150293151	23914972	G	glaucoma	0.00078308	0.43163	0.012067	0.4896	0.91223	1.08
RPL15	rs189924760	23915587	G	glaucoma	0.00076475	0.60361	0.00536156	0.2527	0.927585	1.08
RPL15	rs73034788	23915956	C	glaucoma	0.00030495	0.65197	0.0242756	0.1692	0.996126	1.03
RPL15	rs6798386	23916460	G	glaucoma	9.5655e-05	0.64665	0.464411	0.01915	0.995702	1.01
RPL15	rs188885386	23917083	G	glaucoma	-0.00022917	0.86037	0.00704044	0.2014	0.907951	0.978
RPL15	rs9845287	23917208	C	glaucoma	0.00014374	0.55128	0.247882	0.6467	0.997649	1.01
RPL15	rs34963628	23917316	C	glaucoma	0.00010179	0.62561	0.463619	0.02302	0.996652	1.01
RPL15	rs9863320	23917520	C	glaucoma	0.00013838	0.56625	0.247782	0.6173	0.99762	1.01
RPL15	rs4858094	23918616	T	glaucoma	0.00013594	0.57306	0.24794	0.6175	0.997435	1.01
RPL15	rs192900193	23919187	A	glaucoma	-0.002877	0.13535	0.00312422	0.786	0.935057	0.753
RPL15	rs114029591	23919357	A	glaucoma	0.00030115	0.54248	0.04644	0.05036	genotyped	1.03
RPL15	rs11711380	23919444	T	glaucoma	0.00020197	0.44593	0.191357	0.2956	0.995374	1.02
RPL15	rs549627467	23920004	G	glaucoma	0.0044276	0.16938	0.0010489	1	0.990149	1.55
RPL15	rs4858551	23920034	C	glaucoma	0.00015403	0.52306	0.24834	0.6802	0.996711	1.02
RPL15	rs2360020	23920141	T	glaucoma	0.0016487	0.52569	0.00162015	0.1874	0.981825	1.18
RPL15	rs7610689	23920293	G	glaucoma	-0.00024933	0.47648	0.0980069	0.9462	0.998606	0.976
RPL15	rs538198863	23920669	G	glaucoma	0.0044068	0.17115	0.00105116	1	0.992717	1.54
RPL15	rs6550808	23921049	T	glaucoma	-0.00044163	0.2681	0.0734848	0.3053	0.998423	0.957
RPL15	rs4858552	23921062	T	glaucoma	0.00022456	0.30484	0.347699	0.9369	0.997317	1.02
RPL15	rs4858553	23921114	G	glaucoma	0.00015404	0.52307	0.248222	0.6936	0.996896	1.02
RPL15	rs552012176	23921172	T	glaucoma	0.0042535	0.1849	0.0010737	1	0.981654	1.52
RPL15	rs7610935	23921206	G	glaucoma	-0.00020461	0.5561	0.0996464	0.5687	1	0.98
RPL15	rs7611018	23921256	T	glaucoma	0.00026719	0.44518	0.09814	0.8851	genotyped	1.03
RPL15	rs571556518	23921515	C	glaucoma	0.0044511	0.16688	0.00104929	1	0.99341	1.55
RPL15	rs13070128	23921611	G	glaucoma	-0.00023436	0.50098	0.0991464	0.9391	0.999555	0.977
RPL15	rs182363689	23921646	A	glaucoma	-0.0015311	0.27155	0.00602046	1	0.92889	0.86
RPL15	rs77909170	23921720	G	glaucoma	0.00033795	0.13213	0.317383	0.3299	0.990315	1.03
RPL15	rs6797686	23921779	T	glaucoma	0.00036232	0.10663	0.316742	0.3515	0.990356	1.04
RPL15	rs6764154	23922042	G	glaucoma	0.00014989	0.53429	0.248291	0.6936	0.996891	1.01
RPL15	rs113394303	23923494	C	glaucoma	0.00071954	0.80975	0.00122266	0.3629	0.985382	1.07
RPL15	rs183635913	23924099	T	glaucoma	-0.0019921	0.096861	0.00764646	0.7331	0.985892	0.822
RPL15	rs72627052	23924874	G	glaucoma	0.0024238	0.40036	0.0013162	0.4091	0.985589	1.27
RPL15	rs4025822	23925180	G	glaucoma	0.00025531	0.29679	0.238331	0.7703	0.995516	1.03
RPL15	rs4546101	23925314	G	glaucoma	0.00026042	0.28698	0.238657	0.7347	0.995479	1.03
RPL15	rs73034800	23925809	T	glaucoma	-0.0002218	0.78852	0.016282	0.3016	0.983622	0.978
RPL15	rs72627053	23925887	G	glaucoma	0.0024579	0.39433	0.00131362	0.4083	0.985297	1.27
RPL15	rs9883834	23927026	G	glaucoma	-0.00045214	0.25713	0.0735365	0.3546	0.99681	0.956
RPL15	rs187360797	23927366	C	glaucoma	0.0044902	0.15089	0.00113898	0.3367	0.974426	1.56
RPL15	rs9812870	23927372	C	glaucoma	-0.00046113	0.24699	0.0738727	0.3499	0.995935	0.956
RPL15	rs73034802	23927722	G	glaucoma	-0.0011219	0.18577	0.0158795	0.4933	0.96139	0.895
RPL15	rs76411357	23928267	T	glaucoma	0.0008282	0.46868	0.008363	0.7543	genotyped	1.09
RPL15	rs115996277	23929073	T	glaucoma	-0.0006454	0.49566	0.0125421	0.4444	0.970061	0.938
RPL15	rs545884544	23930041	T	glaucoma	0.00039352	0.75201	0.00761857	0.9111	0.92027	1.04
RPL15	rs9875577	23930211	C	glaucoma	-0.00036278	0.34266	0.0815147	0.4726	0.988264	0.965
RPL15	rs73825178	23930271	C	glaucoma	0.0002291	0.37848	0.200097	0.1618	0.997724	1.02
RPL15	rs115499968	23930378	C	glaucoma	-0.00090757	0.42861	0.00832988	0.5304	0.991854	0.914
RPL15	rs150966826	23930453	G	glaucoma	-0.0018716	0.11388	0.00791013	0.7383	0.979227	0.831
RPL15	rs79847958	23930978	A	glaucoma	0.0003342	0.89404	0.00185293	0.5932	0.920256	1.03
RPL15	rs185831146	23931151	A	glaucoma	-0.001327	0.52132	0.00277092	0.4697	0.909173	0.877
RPL15	rs75107708	23932980	C	glaucoma	-0.0023258	0.38861	0.00158439	1	0.92528	0.795
RPL15	rs4858554	23933099	G	glaucoma	-0.00022168	0.52572	0.0986391	0.9847	0.997234	0.978
RPL15	rs2885034	23933174	C	glaucoma	0.00015154	0.46767	0.466405	0.06195	0.995938	1.02
RPL15	rs34398194	23933189	G	glaucoma	0.0002996	0.65853	0.0241291	0.178	0.9969	1.03
RPL15	rs568666393	23933958	T	glaucoma	0.0012971	0.6059	0.00176284	1	0.962313	1.14
RPL15	rs8933	23933969	A	glaucoma	0.0002335	0.36954	0.199849	0.133	0.997673	1.02
RPL15	rs6789983	23934115	G	glaucoma	0.00023611	0.36405	0.199941	0.1521	0.998394	1.02
RPL15	rs34869095	23934277	C	glaucoma	0.0016651	0.61041	0.00103563	1	0.972895	1.18
RPL15	rs1136155	23934490	C	glaucoma	0.00023801	0.36029	0.199861	0.1401	0.998248	1.02
RPL15	Affx-80271202	23934676	TA	glaucoma	0.0042372	0.45843	0.0003321	1	genotyped	1.52
RPL15	rs3762775	23934772	A	glaucoma	-0.00040531	0.31001	0.0733756	0.2756	0.997517	0.961
RPL15	rs34978185	23935140	G	glaucoma	0.00019279	0.775	0.0244013	0.2961	0.995188	1.02
RPL15	rs34036067	23935159	C	glaucoma	-0.00040817	0.30685	0.073299	0.3279	0.997594	0.961
RPL15	rs146789371	23935776	A	glaucoma	-0.003974	0.1129	0.00190178	1	0.904011	0.676
RPL15	rs6778970	23935839	T	glaucoma	0.00023286	0.36954	0.20109	0.1115	0.998551	1.02
RPL15	rs72627064	23936623	G	glaucoma	0.00028453	0.92375	0.00126205	0.3791	0.971234	1.03
RPL15	rs62255317	23936649	C	glaucoma	-3.8633e-05	0.85479	0.4169	0.1914	genotyped	0.996
RPL15	rs11718625	23936964	A	glaucoma	-9.1557e-06	0.97415	0.16417	0.4493	0.98682	0.999
RPL15	rs67002637	23937048	T	glaucoma	-0.00042922	0.28158	0.0736819	0.375	0.996979	0.959
RPL15	rs73036705	23937323	C	glaucoma	-0.0010905	0.21521	0.0144126	0.4573	0.982149	0.898
RPL15	rs6808677	23937355	A	glaucoma	0.00027043	0.24133	0.287165	0.3482	0.990878	1.03
RPL15	rs9876561	23937789	A	glaucoma	0.00024796	0.33957	0.200875	0.1489	0.99838	1.02
RPL15	rs9842907	23938173	G	glaucoma	0.00011168	0.6346	0.268411	0.6079	0.997622	1.01
RPL15	rs560543671	23938463	A	glaucoma	0.00064328	0.73033	0.00338325	0.4257	0.917293	1.07
RPL15	rs6550809	23938700	G	glaucoma	0.00024402	0.34755	0.200892	0.1291	0.997163	1.02
RPL15	rs139535000	23939017	T	glaucoma	0.0010419	0.5114	0.00449282	0.2518	0.956519	1.11
RPL15	rs189333956	23939428	T	glaucoma	0.00071161	0.72351	0.00275508	0.01757	0.963807	1.07
RPL15	rs72627066	23939729	C	glaucoma	0.00024504	0.34493	0.201202	0.1281	0.998606	1.02
RPL15	rs116614899	23939820	C	glaucoma	0.0017643	0.082049	0.0116943	0.7032	0.903016	1.19
RPL15	rs66609380	23940077	T	glaucoma	-0.00041776	0.29572	0.0732636	0.3339	0.997735	0.96
RPL15	rs67606949	23940170	T	glaucoma	-0.00043681	0.27359	0.0735071	0.4088	0.997914	0.958
RPL15	rs564728222	23940210	T	glaucoma	0.00021589	0.88763	0.0049037	0.387	0.947722	1.02
RPL15	rs144195330	23940383	T	glaucoma	-0.00019069	0.89291	0.00593008	0.7378	0.909052	0.981
RPL15	rs6762238	23940519	A	glaucoma	0.00012311	0.60012	0.268805	0.683	0.998395	1.01
RPL15	rs141002339	23940582	T	glaucoma	-9.1983e-05	0.96415	0.00278084	1	0.932876	0.991
RPL15	rs9809225	23941023	C	glaucoma	-0.00044467	0.26404	0.073878	0.5011	0.997364	0.957
RPL15	rs554544597	23942779	T	glaucoma	0.00016389	0.91418	0.00491018	0.386	0.955255	1.02
RPL15	rs9836860	23942831	G	glaucoma	0.00024479	0.34494	0.201922	0.1289	0.997526	1.02
RPL15	rs34503085	23943353	A	glaucoma	-0.0004797	0.61198	0.0126061	0.5798	0.96822	0.954
RPL15	rs11129127	23943406	T	glaucoma	0.00011948	0.56809	0.445439	0.1294	0.998324	1.01
RPL15	rs34476593	23943599	A	glaucoma	0.00024141	0.3509	0.202728	0.1235	0.997649	1.02
RPL15	rs187617780	23943649	A	glaucoma	-0.00056967	0.67536	0.00621942	0.7723	0.939178	0.945
RPL15	rs9815334	23945586	A	glaucoma	0.00024124	0.35125	0.202705	0.13	0.997703	1.02
RPL15	rs117038398	23946119	G	glaucoma	-0.00067552	0.43787	0.0151392	0.1618	0.948716	0.936
RPL15	rs549035147	23946193	T	glaucoma	-0.0027922	0.1468	0.00298648	0.57	0.975866	0.759
RPL15	rs9857442	23946235	C	glaucoma	0.0002628	0.30978	0.202783	0.1342	0.997808	1.03
RPL15	rs146885311	23946338	T	glaucoma	-0.0018913	0.33202	0.00304468	1	0.933739	0.83
RPL15	rs9863176	23947511	C	glaucoma	-0.0004654	0.24267	0.0737942	0.4467	0.99774	0.955
RPL15	rs28623591	23947527	A	glaucoma	0.00026235	0.31059	0.202796	0.1356	0.997843	1.03
RPL15	rs9850255	23948119	C	glaucoma	0.00026241	0.31047	0.202797	0.1342	0.997842	1.03
RPL15	rs11918791	23948189	A	glaucoma	-6.1109e-05	0.76922	0.472589	0.05294	0.998149	0.994
RPL15	rs139269328	23948524	G	glaucoma	-0.00048722	0.60683	0.0125892	0.627	0.967163	0.953
RPL15	rs6807856	23949030	T	glaucoma	0.0001236	0.59847	0.26915	0.6085	0.998442	1.01
RPL15	rs182873518	23949109	C	glaucoma	7.2617e-05	0.94199	0.0118151	0.3536	0.922745	1.01
RPL15	rs9836970	23949839	A	glaucoma	0.0002656	0.30465	0.202766	0.1274	0.997828	1.03
RPL15	rs36029208	23951240	A	glaucoma	-0.00044935	0.52335	0.02248	0.5591	genotyped	0.957
RPL15	rs145881877	23951941	T	glaucoma	7.2644e-05	0.92512	0.0185062	0.1301	0.992606	1.01
RPL15	rs149013494	23952258	C	glaucoma	-0.0024293	0.35961	0.00159089	0.5583	0.951235	0.787
RPL15	rs569986649	23952696	A	glaucoma	0.0014741	0.5465	0.00185745	1	0.968098	1.16
RPL15	rs35042208	23952763	A	glaucoma	-0.0010727	0.22302	0.0143684	0.4188	0.98427	0.9
RPL15	rs80297584	23952837	T	glaucoma	0.00072137	0.23499	0.0302772	0.2641	0.995699	1.07
RPL15	rs12631785	23953158	A	glaucoma	0.00013358	0.56942	0.26905	0.6546	0.997947	1.01
RPL15	rs35996568	23953251	A	glaucoma	-0.00025943	0.70754	0.0242785	0.4272	0.954536	0.975
RPL15	rs144695745	23954005	C	glaucoma	-7.5803e-06	0.99248	0.0174505	0.7578	0.969718	0.999
RPL15	rs184592307	23955401	A	glaucoma	0.0011839	0.2819	0.0095572	0.8528	0.944505	1.12
RPL15	rs35693812	23956488	T	glaucoma	0.0025202	0.048402	0.00733443	0.7147	0.906911	1.28
RPL15	rs4858556	23956575	A	glaucoma	-0.00023998	0.49485	0.09723	0.9612	0.997791	0.977
RPL15	rs4241514	23956617	T	glaucoma	0.00018262	0.45072	0.245066	0.796	0.998304	1.02
RPL15	rs13100706	23956704	C	glaucoma	0.00022933	0.31398	0.300002	0.414	0.991492	1.02
RPL15	rs144707950	23956790	T	glaucoma	-0.0021948	0.048969	0.00925568	0.444	0.942538	0.805
RPL15	rs6800407	23957000	C	glaucoma	-0.00019627	0.44932	0.2018	0.2833	genotyped	0.981
RPL15	rs11718580	23957795	C	glaucoma	-1.7683e-05	0.97822	0.0281928	0.06835	0.943792	0.998
RPL15	rs2360610	23957929	A	glaucoma	2.583e-05	0.9019	0.4465	0.6532	genotyped	1
RPL15	rs112251225	23958905	A	glaucoma	-0.00054159	0.86973	0.00104748	1	0.947731	0.948
RPL15	rs183657138	23959192	A	glaucoma	-0.0016792	0.3689	0.00333588	0.2714	0.928086	0.847
RPL15	rs56222205	23959257	C	glaucoma	0.00019142	0.79497	0.020495	0.4395	0.98946	1.02
RPL15	rs146071240	23959744	T	glaucoma	0.00033063	0.85711	0.0034212	0.1176	0.936001	1.03
RPL15	rs113395170	23959881	A	glaucoma	0.00072874	0.35157	0.0198654	0.0004911	0.910527	1.07
RPL15	rs36038704	23959913	A	glaucoma	-0.0017997	0.16383	0.00717843	0.9026	0.905342	0.837
RPL15	rs35054246	23960080	G	glaucoma	-0.00015699	0.77347	0.03778	0.2273	genotyped	0.985
RPL15	rs149580756	23960543	G	glaucoma	0.0023315	0.15865	0.00432169	0.4217	0.910465	1.26
RPL15	rs202240092	23961015	A	glaucoma	0.0013218	0.63199	0.00155525	0.2081	0.906966	1.14
RPL15	rs547148858	23961165	A	glaucoma	-0.0026366	0.18338	0.00288159	1	0.953564	0.771
RPL15	rs34082882	23961353	C	glaucoma	-0.00043627	0.27731	0.0725019	0.4244	0.997518	0.958
RPL15	rs11129128	23961621	G	glaucoma	-0.0004439	0.26854	0.0726621	0.4785	0.997764	0.957
RPL15	rs1133926	23961762	G	glaucoma	0.00016166	0.53522	0.198611	0.03107	0.997523	1.02
RPL15	rs2001209	23962646	A	glaucoma	2.4386e-05	0.91699	0.2739	0.4233	genotyped	1
RPL15	rs576117403	23963182	T	glaucoma	-0.0016987	0.32364	0.00375469	1	0.970274	0.846
RPL15	rs9755750	23963183	A	glaucoma	-4.3855e-05	0.85085	0.272805	0.004624	0.999384	0.996
RPL15	rs77544110	23963559	T	glaucoma	0.00059217	0.39056	0.0237151	5.229e-31	1	1.06
RPL15	rs138987291	23963886	G	glaucoma	-0.001826	0.18729	0.00618493	1	0.91124	0.835
RPL15	rs150016739	23964528	G	glaucoma	-0.0013788	0.3594	0.00520886	0.8621	0.916789	0.873
RPL15	rs9853532	23964590	C	glaucoma	2.9391e-05	0.89866	0.285078	0.9833	0.997068	1
RPL15	rs9834166	23964951	T	glaucoma	0.00014592	0.57478	0.199718	0.03417	0.997803	1.01
RPL15	rs114364578	23965042	G	glaucoma	0.0012923	0.16983	0.012614	0.578	0.976909	1.14
RPL15	rs73825181	23965214	G	glaucoma	0.00014622	0.57407	0.199646	0.03371	0.997671	1.01
RPL15	rs9838694	23965336	T	glaucoma	0.00013761	0.61485	0.177397	0.03669	0.987829	1.01
RPL15	rs182475076	23965615	A	glaucoma	0.0043956	0.083999	0.0017948	0.1141	0.930267	1.54
RPL15	rs7633520	23966425	T	glaucoma	-5.3999e-05	0.81702	0.272706	0.003755	0.997782	0.995
RPL15	rs7636810	23967444	A	glaucoma	3.3169e-05	0.88593	0.28369	0.9162	0.995992	1
RPL15	rs7629325	23967793	C	glaucoma	0.00014038	0.59122	0.197646	0.07325	0.995821	1.01
RPL15	rs115641172	23967919	G	glaucoma	-0.0010079	0.38358	0.00822332	0.4613	0.989852	0.905
RPL15	rs539856298	23967959	T	glaucoma	0.0011783	0.61631	0.00203572	0.6505	0.962344	1.12
RPL15	rs564014474	23968568	T	glaucoma	0.0059362	0.015643	0.00189092	0.6231	0.94991	1.8
RPL15	rs73036717	23968575	A	glaucoma	0.0011385	0.4458	0.00500904	0.05182	0.969245	1.12
RPL15	rs113131508	23969283	A	glaucoma	0.00027705	0.93367	0.0010256	1	0.952776	1.03
RPL15	rs9856727	23970232	C	glaucoma	0.00013035	0.61807	0.197657	0.08037	0.99522	1.01
RPL15	rs13091509	23970695	A	glaucoma	0.00011824	0.62756	0.240993	0.6041	0.996069	1.01
RPL15	rs73036722	23970953	A	glaucoma	9.1505e-05	0.66072	0.476922	0.0895	0.995109	1.01
RPL15	rs71324119	23971000	T	glaucoma	1.067e-05	0.98474	0.0373373	0.5514	0.964381	1
RPL15	rs6550810	23971279	A	glaucoma	0.00024102	0.28357	0.313928	0.874	0.995443	1.02
RPL15	rs6550811	23971446	G	glaucoma	0.0002413	0.28301	0.313942	0.8928	0.995402	1.02
RPL15	rs55825200	23971580	G	glaucoma	9.6806e-05	0.89479	0.0207069	0.3954	0.992013	1.01
RPL15	rs7625196	23971670	C	glaucoma	0.00024103	0.28355	0.313962	0.8896	0.995323	1.02
RPL15	rs7632867	23971710	A	glaucoma	0.00024105	0.28351	0.313962	0.8896	0.995322	1.02
RPL15	rs114079175	23971719	T	glaucoma	-0.00031858	0.53519	0.0454873	0.09752	0.9435	0.969
RPL15	rs7622945	23971735	G	glaucoma	0.00024105	0.28352	0.313962	0.8896	0.995321	1.02
RPL15	rs9843244	23971770	A	glaucoma	0.00024061	0.28438	0.313906	0.899	0.995492	1.02
RPL15	rs7635616	23972221	T	glaucoma	0.00023755	0.29063	0.313779	0.9116	0.995373	1.02
RPL15	rs140619627	23972339	A	glaucoma	0.0012652	0.18985	0.0121376	0.3876	0.9659	1.13
RPL15	rs62255353	23972490	C	glaucoma	0.00098322	0.30281	0.0121854	0.09959	0.982617	1.1
RPL15	rs9848365	23972778	T	glaucoma	0.00023502	0.29574	0.313887	0.899	0.995427	1.02
RPL15	rs9848647	23972821	A	glaucoma	0.00023502	0.29574	0.313887	0.899	0.995427	1.02
RPL15	rs138274190	23972983	T	glaucoma	-0.0019037	0.089356	0.00918143	0.2521	0.938716	0.829
RPL15	rs4858558	23973017	C	glaucoma	0.00023574	0.29435	0.313834	0.8959	0.995204	1.02
RPL15	rs7631236	23973485	G	glaucoma	0.00023274	0.30064	0.313413	0.9241	0.995437	1.02
RPL15	rs7631238	23973496	C	glaucoma	0.00023879	0.28808	0.313787	0.899	0.995561	1.02
RPL15	rs9853954	23973969	T	glaucoma	-0.00044488	0.26804	0.0725663	0.4863	0.995985	0.957
RPL15	rs11129129	23974241	C	glaucoma	0.00023752	0.29065	0.313846	0.8833	0.995525	1.02
RPL15	rs6789474	23974493	C	glaucoma	0.00023488	0.29618	0.313533	0.8958	0.99544	1.02
RPL15	rs2003216	23974561	T	glaucoma	6.5266e-05	0.76406	0.363231	0.4312	0.98711	1.01
RPL15	rs2003217	23974582	A	glaucoma	0.00023825	0.28916	0.313868	0.8771	0.995514	1.02
RPL15	rs4078154	23974970	C	glaucoma	0.00026187	0.24469	0.312233	0.8579	0.995361	1.03
RPL15	rs4078155	23975058	G	glaucoma	0.00025838	0.2512	0.311913	0.8767	0.995176	1.03
RPL15	rs4858560	23975261	C	glaucoma	0.00026319	0.24233	0.312274	0.8799	0.995295	1.03
RPL15	rs9863674	23975381	T	glaucoma	0.00018506	0.47048	0.208863	0.336	0.993935	1.02
RPL15	rs4858561	23975432	T	glaucoma	0.00026207	0.24433	0.312242	0.8705	0.995379	1.03
RPL15	rs4241515	23975475	T	glaucoma	4.6361e-05	0.84484	0.263635	0.7749	0.99412	1
RPL15	rs4241516	23975503	G	glaucoma	0.00026275	0.24312	0.312231	0.8705	0.995338	1.03
RPL15	rs141063650	23975535	T	glaucoma	-7.0687e-05	0.94213	0.012098	0.511	0.950605	0.993
RPL15	rs4490300	23975581	T	glaucoma	-0.00053028	0.19144	0.0709419	0.493	0.995555	0.949
RPL15	rs4459841	23975719	T	glaucoma	0.00026175	0.24492	0.312231	0.8705	0.995326	1.03
RPL15	rs4293661	23975849	C	glaucoma	0.00026641	0.23659	0.312334	0.8705	0.995261	1.03
RPL15	rs4578971	23976031	C	glaucoma	0.00026195	0.24456	0.312238	0.8642	0.995312	1.03
RPL15	rs4564908	23976051	A	glaucoma	0.00026175	0.24492	0.312234	0.8673	0.995331	1.03
RPL15	rs4292187	23976105	A	glaucoma	0.00026447	0.24006	0.312291	0.8736	0.995219	1.03
RPL15	rs35457462	23976477	A	glaucoma	-0.00057908	0.15253	0.0714177	0.4249	0.994648	0.944
RPL15	rs11926688	23976504	T	glaucoma	0.00026197	0.24452	0.312243	0.8736	0.995365	1.03
RPL15	rs9831760	23976755	G	glaucoma	0.00026192	0.2446	0.312243	0.8704	0.995337	1.03
RPL15	rs9869684	23976891	T	glaucoma	0.00026189	0.24467	0.312242	0.8642	0.995341	1.03
RPL15	rs12489248	23976971	C	glaucoma	9.191e-05	0.66391	0.421463	0.7392	0.990825	1.01
RPL15	rs746659271	23977236	A	glaucoma	-0.00019626	0.95174	0.00113454	0.3339	0.907589	0.981
RPL15	rs4300960	23977342	C	glaucoma	-0.00052836	0.19301	0.0709617	0.4931	0.995472	0.949
RPL15	rs7643700	23977419	A	glaucoma	0.00025755	0.25271	0.311888	0.8955	0.995286	1.03
RPL15	rs10084748	23977552	T	glaucoma	-0.00048373	0.22908	0.0724708	0.1955	0.993709	0.953
RPL15	rs114184740	23977747	C	glaucoma	-0.0020164	0.47512	0.00145342	1	0.919417	0.82
RPL15	rs4858563	23977802	C	glaucoma	0.00025652	0.25447	0.312243	0.8548	0.995297	1.03
RPL15	rs9875213	23978024	T	glaucoma	0.00019062	0.45742	0.208614	0.3846	0.994216	1.02
RPL15	rs6800186	23978029	G	glaucoma	5.7146e-05	0.78643	0.429595	0.5673	0.991288	1.01
RPL15	rs149810167	23978111	T	glaucoma	-0.0012671	0.33862	0.0064888	0.89	0.953308	0.883
RPL15	rs6550812	23978140	A	glaucoma	0.00025662	0.25429	0.312239	0.8517	0.995278	1.03
RPL15	rs6550813	23978149	C	glaucoma	0.00026187	0.24471	0.312342	0.8736	0.995073	1.03
RPL15	rs35136361	23978223	A	glaucoma	-0.00052771	0.19357	0.0709585	0.5013	0.995537	0.949
RPL15	rs146272165	23978259	C	glaucoma	0.0012081	0.20402	0.012416	0.5248	0.972453	1.13
RPL15	rs6550814	23978268	G	glaucoma	0.0002507	0.26552	0.311946	0.8454	0.995415	1.03
RPL15	rs6550815	23978329	G	glaucoma	0.00010096	0.6787	0.240982	0.674	0.996052	1.01
RPL15	rs7646930	23978471	C	glaucoma	0.00025566	0.25609	0.312222	0.8579	0.99531	1.03
RPL15	rs74776939	23978520	C	glaucoma	0.00018916	0.46085	0.208618	0.396	0.994297	1.02
RPL15	rs7610533	23978572	A	glaucoma	0.00025572	0.25598	0.312223	0.8642	0.995288	1.03
RPL15	rs7610625	23978658	T	glaucoma	0.00025609	0.25527	0.312236	0.8767	0.995303	1.03
RPL15	rs11921201	23978698	T	glaucoma	0.00025559	0.25622	0.312221	0.8735	0.995306	1.03
RPL15	rs6763220	23978731	A	glaucoma	0.00025559	0.25621	0.312221	0.8735	0.995304	1.03
RPL15	rs73036760	23978849	A	glaucoma	0.00025078	0.6102	0.0484396	0.9243	0.969047	1.03
RPL15	rs142310805	23978975	A	glaucoma	-0.00075989	0.47604	0.0099627	0.5304	0.959129	0.928
RPL15	rs4241518	23979357	T	glaucoma	0.00026606	0.23805	0.311226	0.8171	0.993751	1.03
RPL15	rs4241519	23979360	A	glaucoma	0.00026549	0.23907	0.311215	0.8171	0.993736	1.03
RPL15	rs4355230	23979770	C	glaucoma	0.00025569	0.25605	0.312216	0.8578	0.995243	1.03
RPL15	rs7650339	23979957	C	glaucoma	0.00026084	0.24676	0.312075	0.8609	0.994741	1.03
RPL15	rs7616154	23979981	A	glaucoma	0.00026021	0.24792	0.312059	0.8609	0.994722	1.03
RPL15	rs115140614	23980150	T	glaucoma	0.0011863	0.65448	0.00164757	0.2327	0.92889	1.12
RPL15	rs10865791	23980440	T	glaucoma	0.0002606	0.24702	0.312225	0.8703	0.995278	1.03
RPL15	rs10865792	23980589	C	glaucoma	0.00026137	0.24578	0.31184	0.908	0.995218	1.03
RPL15	rs36063721	23980716	C	glaucoma	-0.00052047	0.19958	0.0710348	0.5099	0.995301	0.95
RPL15	rs62253360	23980799	A	glaucoma	0.0010796	0.25426	0.0122772	0.06585	0.989324	1.11
RPL15	rs149486087	23980828	C	glaucoma	-2.1373e-05	0.97807	0.0190072	0.8544	0.95839	0.998
RPL15	rs75636274	23981430	C	glaucoma	0.00011758	0.65373	0.196558	0.06772	0.994146	1.01
RPL15	rs7626246	23981749	A	glaucoma	0.00026584	0.23778	0.311944	0.8954	0.995103	1.03
RPL15	rs141773166	23981754	G	glaucoma	0.001836	0.035779	0.0151922	0.3804	0.942911	1.2
RPL15	rs13314607	23981783	C	glaucoma	0.00011525	0.66	0.196907	0.06787	0.993795	1.01
RPL15	rs6550817	23982175	T	glaucoma	0.00026087	0.24653	0.312227	0.8515	0.995255	1.03
RPL15	rs6550818	23982196	C	glaucoma	0.00026111	0.2461	0.312236	0.8515	0.995219	1.03
RPL15	rs13325754	23982330	T	glaucoma	0.00018501	0.47064	0.20882	0.4138	0.994031	1.02
RPL15	rs149810501	23982488	A	glaucoma	-0.00035997	0.60428	0.0241189	0.4282	0.951751	0.965
RPL15	rs55824572	23982838	C	glaucoma	0.00030643	0.54956	0.0432017	0.6925	0.99674	1.03
RPL15	rs11917128	23983305	C	glaucoma	0.00029518	0.56583	0.0428208	0.6001	0.997663	1.03
RPL15	rs11129130	23983340	T	glaucoma	0.00026161	0.24518	0.312185	0.8483	0.995412	1.03
RPL15	rs6550819	23984133	G	glaucoma	0.00012938	0.59642	0.240041	0.6934	0.99388	1.01
RPL15	rs6550820	23984139	C	glaucoma	0.00027751	0.21845	0.311353	0.845	0.993445	1.03
RPL15	rs11713246	23984229	T	glaucoma	0.00010943	0.67635	0.196508	0.05896	0.994275	1.01
RPL15	rs6805489	23984542	A	glaucoma	0.00026059	0.24726	0.311794	0.8639	0.995047	1.03
RPL15	rs145480481	23984809	T	glaucoma	-0.0010489	0.18917	0.0180093	0.5214	0.952423	0.902
RPL15	rs4131864	23985809	A	glaucoma	0.00021818	0.36332	0.252308	0.3244	0.994438	1.02
RPL15	rs4858564	23985852	T	glaucoma	-0.00051374	0.20563	0.0709983	0.4848	0.995012	0.951
RPL15	rs62253379	23986289	T	glaucoma	-2.4653e-05	0.92172	0.226353	0.3305	0.981189	0.998
RPL15	rs28510558	23986466	A	glaucoma	-0.00056965	0.2076	0.05628	0.248	genotyped	0.945
RPL15	rs193249552	23986629	G	glaucoma	0.00083782	0.33747	0.01444	0.4987	genotyped	1.09
RPL15	rs4858565	23986930	C	glaucoma	0.0001106	0.65027	0.240722	0.6527	0.994899	1.01
RPL15	rs558029591	23987025	G	glaucoma	-0.0013119	0.29407	0.00744543	0.4001	0.928447	0.879
RPL15	rs544675101	23987226	T	glaucoma	0.00070045	0.78404	0.00175663	0.5569	0.935004	1.07
RPL15	rs72627095	23987301	G	glaucoma	-0.00054999	0.17473	0.0712681	0.4698	0.994504	0.947
RPL15	rs540079255	23987728	T	glaucoma	-0.00077872	0.50863	0.00827206	0.0964	0.945887	0.926
RPL15	rs9862416	23987842	G	glaucoma	3.8369e-05	0.86377	0.320864	0.335	0.991938	1
RPL15	rs6803587	23987932	G	glaucoma	-0.00054343	0.17994	0.0712798	0.4698	0.994341	0.948
RPL15	rs6770052	23987946	G	glaucoma	-0.00057146	0.15853	0.071265	0.4619	0.994359	0.945
RPL15	rs79447376	23988002	G	glaucoma	0.00012142	0.64323	0.196651	0.03797	0.993497	1.01
RPL15	rs6778577	23988009	T	glaucoma	-0.00054481	0.17882	0.0712857	0.4699	0.994283	0.948
RPL15	rs62253380	23988113	C	glaucoma	0.00020138	0.43222	0.209176	0.3125	0.993028	1.02
RPL15	rs13321439	23988537	C	glaucoma	-0.00053968	0.18326	0.071178	0.4614	0.99407	0.948
RPL15	rs13321440	23988556	A	glaucoma	-0.00057643	0.15463	0.0714147	0.5279	0.993932	0.945
RPL15	rs13317815	23988685	T	glaucoma	-0.00053967	0.18326	0.0711778	0.4613	0.994053	0.948
RPL15	rs62253381	23988786	A	glaucoma	0.0010391	0.2728	0.0122678	0.06493	0.989478	1.11
RPL15	rs34593533	23988952	A	glaucoma	-0.00054081	0.18243	0.0711755	0.4455	0.993528	0.948
RPL15	rs58241520	23989215	T	glaucoma	0.00029923	0.56085	0.0427086	0.6434	0.997873	1.03
RPL15	rs77605932	23989254	G	glaucoma	-0.0017068	0.18346	0.00681538	0.3715	0.969405	0.845
RPL15	rs9855481	23989916	C	glaucoma	-0.00052855	0.19338	0.0709498	0.3832	0.992822	0.949
RPL15	rs11922577	23990241	G	glaucoma	0.00020186	0.40048	0.252265	0.2573	0.993041	1.02
RPL15	rs11922609	23990414	G	glaucoma	5.9186e-06	0.97881	0.323449	0.2799	0.993987	1
RPL15	rs73036778	23990459	G	glaucoma	0.00025932	0.61379	0.042819	0.5713	0.998075	1.03
RPL15	rs7631394	23990586	A	glaucoma	0.00020063	0.40336	0.252283	0.2671	0.993088	1.02
RPL15	rs187982750	23990829	T	glaucoma	-0.000992	0.39001	0.00849432	0.02536	0.95884	0.907
RPL15	rs36089963	23991026	G	glaucoma	-0.00053049	0.19176	0.0708898	0.3691	0.993448	0.949
RPL15	rs183075465	23991228	T	glaucoma	0.00070359	0.7772	0.00183096	0.5806	0.948716	1.07
RPL15	rs73036780	23991297	A	glaucoma	0.00024379	0.63411	0.0430956	0.6767	0.998011	1.02
RPL15	rs5001573	23991717	G	glaucoma	5.7778e-06	0.97931	0.323356	0.2662	0.994205	1
RPL15	rs9817923	23991929	T	glaucoma	-0.00055057	0.17478	0.071133	0.3499	0.993643	0.947
RPL15	rs189350313	23992374	A	glaucoma	0.0006797	0.74697	0.00254971	0.02647	0.945427	1.07
RPL15	rs540647764	23992536	C	glaucoma	0.00041511	0.84804	0.00252999	0.06896	0.907578	1.04
RPL15	rs71324121	23992543	C	glaucoma	0.00066383	0.089243	0.084284	0.6137	0.916322	1.07
RPL15	rs113730632	23992805	G	glaucoma	0.00052026	0.2905	0.0485552	0.3198	0.963797	1.05
RPL15	rs532740623	23993055	C	glaucoma	-0.0012812	0.55837	0.00245853	1	0.91905	0.881
RPL15	rs4131404	23993188	A	glaucoma	-0.00052991	0.19226	0.0708745	0.369	0.993614	0.949
RPL15	rs139126733	23993281	A	glaucoma	-0.0023828	0.069794	0.00673424	0.09331	0.927223	0.791
RPL15	rs4131403	23993437	G	glaucoma	6.542e-05	0.78655	0.2484	0.1684	genotyped	1.01
RPL15	rs145566035	23993932	C	glaucoma	0.00032604	0.57523	0.0364544	0.3896	0.902988	1.03
RPL15	rs183568544	23993972	C	glaucoma	0.00056273	0.50057	0.0160194	0.8685	0.981259	1.06
RPL15	rs62253382	23994078	A	glaucoma	0.00017923	0.48532	0.208423	0.2698	0.991602	1.02
RPL15	rs147637298	23994788	C	glaucoma	0.00029048	0.57276	0.042603	0.5551	0.999381	1.03
RPL15	rs114730050	23995009	T	glaucoma	-0.0011181	0.40016	0.00647427	0.6768	0.948657	0.896
RPL15	rs73036786	23995094	C	glaucoma	0.00027043	0.59773	0.0430542	0.6762	0.996912	1.03
RPL15	rs34058540	23995658	A	glaucoma	-0.00051536	0.20506	0.0707798	0.3546	0.993481	0.95
RPL15	rs72627100	23996056	C	glaucoma	0.005685	0.38267	0.0002558	1	genotyped	1.75
RPL15	rs4858095	23996371	G	glaucoma	0.00012287	0.60943	0.249496	0.5119	0.99904	1.01
RPL15	rs4858096	23996397	G	glaucoma	-0.00051424	0.20604	0.0707753	0.3547	0.993436	0.951
RPL15	rs4241520	23997328	A	glaucoma	0.00011349	0.6371	0.249952	0.5357	0.99768	1.01
RPL15	rs61732086	23997547	A	glaucoma	-0.00071554	0.29892	0.02353	0.01184	genotyped	0.932
RPL15	rs61732085	23997604	C	glaucoma	-0.00071076	0.8906	0.0004059	1	genotyped	0.932
RPL15	rs6794922	23997978	T	glaucoma	0.00011321	0.63791	0.249658	0.5326	0.998601	1.01
RPL15	rs73150266	23998328	C	glaucoma	-0.00052698	0.19486	0.0708574	0.3619	0.993169	0.949
RPL15	rs62253383	23998650	C	glaucoma	-4.1109e-05	0.85941	0.279972	0.0553	0.992978	0.996
RPL15	rs13068152	23998731	T	glaucoma	0.00032277	0.16997	0.27344	0.723	0.982781	1.03
RPL15	rs73036791	23998763	A	glaucoma	0.00027534	0.59284	0.0426306	0.5695	0.999609	1.03
RPL15	rs186603623	23999138	T	glaucoma	0.00027528	0.59295	0.042628	0.5412	0.999203	1.03
RPL15	rs3935253	23999756	T	glaucoma	-0.0005163	0.20444	0.0707577	0.3544	0.992598	0.95
RPL15	rs4619734	24000297	G	glaucoma	0.00011614	0.62912	0.249819	0.5151	0.998351	1.01
RPL15	rs4589882	24000496	G	glaucoma	9.9212e-05	0.68011	0.249257	0.4715	0.998979	1.01
RPL15	rs4321479	24001078	T	glaucoma	0.00011424	0.63488	0.249621	0.5297	0.998046	1.01
RPL15	rs6779476	24002218	C	glaucoma	0.00012948	0.59006	0.250217	0.4894	0.998128	1.01
RPL15	rs73036794	24002538	C	glaucoma	0.00027482	0.59353	0.0426304	0.5554	0.99968	1.03
RPL15	rs537140180	24002960	T	glaucoma	0.0072015	0.021071	0.00121106	0.4099	0.915539	2.03
RPL15	rs192231322	24005338	G	glaucoma	0.00097729	0.64647	0.00251808	0.02081	0.938976	1.1
RPL15	rs6790557	24005759	G	glaucoma	0.00010349	0.66688	0.249942	0.4692	0.998669	1.01
RPL15	rs528582184	24005848	A	glaucoma	0.0011522	0.57413	0.00268012	0.03512	0.952853	1.12
RPL15	rs73036802	24006336	A	glaucoma	-0.00028078	0.58528	0.04275	0.2934	genotyped	0.973
RPL15	rs62253385	24006385	T	glaucoma	0.0013203	0.16204	0.0124413	0.1551	0.980761	1.14
RPL15	rs72628104	24006497	G	glaucoma	0.002095	0.73787	0.0002769	1	genotyped	1.23
RPL15	rs144531504	24006854	C	glaucoma	0.0012962	0.16848	0.0124604	0.1562	0.986306	1.14
RPL15	rs75601974	24007566	G	glaucoma	0.00039421	0.55936	0.02463	5.777e-05	genotyped	1.04
RPL15	rs13095392	24008040	T	glaucoma	0.00011292	0.63828	0.250857	0.5101	0.99768	1.01
RPL15	rs55768083	24008683	A	glaucoma	-0.0011818	0.27448	0.0100906	0.1499	0.918173	0.89
RPL15	rs67657770	24009279	C	glaucoma	8.7185e-05	0.67896	0.427847	0.3193	0.993819	1.01
RPL15	rs61755049	24009341	A	glaucoma	0.00069927	0.77145	0.001874	0.3326	genotyped	1.07
RPL15	rs4858098	24009919	A	glaucoma	0.00010838	0.65214	0.250358	0.5272	0.997816	1.01
RPL15	rs4858567	24010140	T	glaucoma	0.00010201	0.67132	0.250373	0.5212	0.997801	1.01
RPL15	rs184531529	24010303	G	glaucoma	0.0041167	0.099063	0.00183685	0.125	0.944353	1.5
RPL15	rs13099069	24010491	C	glaucoma	0.00034868	0.62121	0.0234488	0.8482	0.94487	1.03
RPL15	rs62253386	24010743	T	glaucoma	0.0012292	0.19339	0.0123913	0.136	0.984711	1.13
RPL15	rs75074854	24010779	G	glaucoma	-0.00029135	0.43359	0.0858088	0.04488	0.992865	0.972
RPL15	rs62253387	24010792	G	glaucoma	0.00016541	0.51894	0.209316	0.3324	0.99168	1.02
RPL15	rs549666372	24010934	A	glaucoma	-0.0016201	0.58647	0.00130303	1	0.937655	0.852
RPL15	rs35962983	24011182	T	glaucoma	0.00013404	0.52105	0.469002	0.1196	0.993041	1.01
RPL15	rs11717862	24011372	A	glaucoma	0.00010334	0.66781	0.249641	0.5147	0.99643	1.01
RPL15	rs7431301	24011396	G	glaucoma	0.00011307	0.63854	0.249809	0.512	0.99672	1.01
RPL15	rs73038517	24011712	T	glaucoma	0.00032844	0.15466	0.29024	0.8547	0.985724	1.03
RPL15	rs73038519	24012243	C	glaucoma	0.00026435	0.60792	0.0426113	0.5137	0.998771	1.03
RPL15	rs113208916	24012389	T	glaucoma	0.0001084	0.60709	0.426803	0.3877	0.993063	1.01
RPL15	rs35899757	24012793	C	glaucoma	0.00014814	0.47821	0.469571	0.1332	0.992929	1.01
RPL15	rs6550823	24013356	G	glaucoma	0.00010738	0.6552	0.250093	0.533	0.998127	1.01
RPL15	rs9882735	24014059	T	glaucoma	0.0001158	0.63006	0.250492	0.5154	0.996796	1.01
RPL15	rs4858569	24014314	A	glaucoma	6.0281e-05	0.79216	0.293247	0.6893	0.99706	1.01
RPL15	rs28524116	24015127	T	glaucoma	-0.00053199	0.19066	0.0708886	0.362	0.992891	0.949
RPL15	rs28522849	24015140	G	glaucoma	-5.4075e-05	0.81634	0.277933	0.05241	0.99103	0.995
RPL15	rs62253388	24015341	G	glaucoma	0.001343	0.1681	0.0117075	0.2222	0.978869	1.14
HSPA8	rs75922775	122877562	A	glaucoma	-0.00010546	0.90144	0.0166787	0.955	0.905126	0.99
HSPA8	rs11603793	122877645	A	glaucoma	-0.00028306	0.18249	0.434994	0.3885	0.976153	0.972
HSPA8	rs369146076	122877759	A	glaucoma	-0.00091889	0.66057	0.0026525	0.1589	0.919025	0.913
HSPA8	rs7103261	122878000	C	glaucoma	-0.00062444	0.84835	0.0010772	1	0.942946	0.94
HSPA8	rs4936765	122878095	G	glaucoma	-0.00033244	0.11759	0.43788	0.5437	0.973169	0.968
HSPA8	rs185229521	122878736	A	glaucoma	-0.00038402	0.72951	0.00944397	0.845	0.932954	0.963
HSPA8	rs111668421	122878738	A	glaucoma	0.00096075	0.057688	0.0460613	0.4736	0.957098	1.1
HSPA8	rs12789998	122878868	A	glaucoma	-0.00025695	0.23645	0.441182	0.7138	0.927985	0.975
HSPA8	rs10892948	122879474	C	glaucoma	1.4387e-05	0.94821	0.348088	0.4446	0.970228	1
HSPA8	rs12417645	122880219	T	glaucoma	-0.00018944	0.80777	0.0182576	0.7753	0.991574	0.981
HSPA8	rs12420422	122880281	G	glaucoma	8.3376e-05	0.91431	0.01843	0.7766	genotyped	1.01
HSPA8	rs147526439	122881087	A	glaucoma	9.1994e-05	0.90236	0.0202563	0.7203	0.963542	1.01
HSPA8	rs1548091	122883065	C	glaucoma	4.1346e-05	0.85131	0.348102	0.5306	0.978887	1
HSPA8	rs10790548	122883745	C	glaucoma	0.00030159	0.25474	0.193783	0.07968	0.983685	1.03
HSPA8	rs10790549	122883791	G	glaucoma	0.00030217	0.25372	0.193821	0.07602	0.983953	1.03
HSPA8	rs7950233	122883923	C	glaucoma	0.00064519	0.22443	0.0400747	0.2386	0.990571	1.07
HSPA8	rs75607769	122884326	A	glaucoma	-0.00018489	0.81244	0.0182534	0.5034	0.989327	0.982
HSPA8	rs75159266	122884770	T	glaucoma	0.00066237	0.3129	0.026866	0.8167	0.960001	1.07
HSPA8	rs11218918	122884842	G	glaucoma	0.00028123	0.28962	0.191908	0.08151	0.985588	1.03
HSPA8	rs12366130	122885029	T	glaucoma	6.1198e-05	0.77429	0.400123	0.08605	0.985712	1.01
HSPA8	rs73608657	122885451	G	glaucoma	-0.00017992	0.86628	0.0100243	0.09208	0.945784	0.982
HSPA8	rs10892949	122885473	T	glaucoma	6.4761e-05	0.76153	0.400103	0.08348	0.985768	1.01
HSPA8	rs2312938	122886324	C	glaucoma	0.00029767	0.26143	0.192653	0.06873	0.98632	1.03
HSPA8	rs2872174	122886496	T	glaucoma	0.00029771	0.26136	0.192653	0.06873	0.986368	1.03
HSPA8	rs140155397	122886551	A	glaucoma	6.1802e-05	0.94323	0.0150297	0.7677	0.963278	1.01
HSPA8	rs12808000	122886758	A	glaucoma	6.9745e-05	0.74371	0.400168	0.08413	0.986457	1.01
HSPA8	rs184504644	122887625	A	glaucoma	0.0019582	0.014081	0.0179404	0.3456	0.962163	1.21
HSPA8	rs117258232	122888007	A	glaucoma	-0.00024261	0.69445	0.0322573	0.398	0.905349	0.976
HSPA8	rs73608661	122888084	A	glaucoma	0.00064678	0.2208	0.0403848	0.3094	0.996398	1.07
HSPA8	rs7933723	122888570	T	glaucoma	7.9959e-05	0.70765	0.400365	0.07622	0.987273	1.01
HSPA8	rs1461492	122888678	C	glaucoma	0.00059887	0.25692	0.0403632	0.2988	0.997191	1.06
HSPA8	rs1461493	122888805	A	glaucoma	0.00061967	0.24069	0.0403745	0.3094	0.997651	1.06
HSPA8	rs17126992	122889479	T	glaucoma	-0.00016773	0.82898	0.0184171	0.4483	0.986533	0.984
HSPA8	rs187774109	122889937	A	glaucoma	-0.002174	0.44038	0.00149666	0.4754	0.90508	0.807
HSPA8	rs533056057	122889946	A	glaucoma	-0.0026188	0.15349	0.0033834	0.07516	0.949368	0.772
HSPA8	rs11218921	122890439	C	glaucoma	9.4497e-05	0.69454	0.251332	0.1386	0.990423	1.01
HSPA8	rs11218922	122890475	A	glaucoma	9.399e-05	0.69611	0.251318	0.135	0.990384	1.01
HSPA8	rs11218923	122890552	G	glaucoma	-0.00065953	0.21078	0.04055	0.4029	genotyped	0.937
HSPA8	rs10790550	122890630	T	glaucoma	0.00026012	0.32739	0.191606	0.06224	0.986674	1.03
HSPA8	rs10790551	122890632	C	glaucoma	0.00025173	0.34331	0.191611	0.06698	0.986346	1.03
HSPA8	rs2872175	122891841	G	glaucoma	0.00070024	0.18372	0.0406025	0.2522	0.995841	1.07
HSPA8	rs10892951	122893334	A	glaucoma	7.7298e-05	0.7167	0.400419	0.08171	0.989136	1.01
HSPA8	rs181289151	122893732	C	glaucoma	0.0012043	0.71781	0.00103297	0.3223	0.942104	1.13
HSPA8	rs117054646	122893935	G	glaucoma	-0.00047887	0.36971	0.0411512	0.5328	0.960011	0.954
HSPA8	rs9804486	122893939	A	glaucoma	0.00053343	0.41144	0.027792	0.1786	0.943594	1.05
HSPA8	rs9804485	122893990	G	glaucoma	0.00027891	0.27551	0.210935	0.1751	0.990828	1.03
HSPA8	rs7944480	122894748	G	glaucoma	-2.2278e-06	0.99185	0.358398	0.4344	0.990876	1
HSPA8	rs73608668	122894817	C	glaucoma	-0.00026187	0.33062	0.183745	0.06348	0.99265	0.975
HSPA8	rs11218925	122894872	A	glaucoma	-0.0003441	0.2841	0.127842	0.2953	0.934798	0.967
HSPA8	rs10219377	122894942	G	glaucoma	-6.585e-05	0.97473	0.00257787	0.4523	0.974163	0.994
HSPA8	rs186190832	122894970	C	glaucoma	0.00072472	0.59981	0.00628336	0.552	0.904212	1.07
HSPA8	rs4542425	122895392	T	glaucoma	0.00033934	0.55978	0.0332667	0.3102	0.987471	1.03
HSPA8	rs192827418	122895482	G	glaucoma	0.0009324	0.53197	0.00515585	0.7172	0.941459	1.1
HSPA8	rs113638160	122895724	T	glaucoma	0.00067795	0.33707	0.0233272	0.2715	0.949612	1.07
HSPA8	rs10458987	122896886	A	glaucoma	0.0010946	0.022606	0.0495336	0.4235	0.993005	1.11
HSPA8	rs138925612	122896991	T	glaucoma	-9.1459e-05	0.90602	0.018444	0.6371	0.991852	0.991
HSPA8	rs736973	122897355	G	glaucoma	-9.9094e-06	0.96254	0.415835	0.04334	0.995318	0.999
HSPA8	rs736972	122897730	A	glaucoma	5.9627e-06	0.97748	0.412467	0.05194	0.996958	1
HSPA8	rs12576582	122897818	G	glaucoma	-0.00048176	0.080887	0.171947	0.07897	0.994689	0.954
HSPA8	rs2077542	122898067	G	glaucoma	5.3597e-06	0.97975	0.4125	0.05154	0.99687	1
HSPA8	rs2012271	122898129	T	glaucoma	7.5615e-06	0.97141	0.415139	0.04257	0.996633	1
HSPA8	rs4631891	122898132	T	glaucoma	0.0010908	0.023014	0.0495804	0.3932	0.992869	1.11
HSPA8	rs12574704	122898510	A	glaucoma	-0.00048229	0.080479	0.171963	0.07797	0.995079	0.954
HSPA8	rs11602211	122899357	A	glaucoma	-0.00020562	0.91979	0.00268398	0.4695	0.967549	0.98
HSPA8	rs76379555	122899373	G	glaucoma	-0.00010019	0.89706	0.0184537	0.6371	0.992046	0.99
HSPA8	rs10790553	122899441	G	glaucoma	-0.00029817	0.16114	0.396541	0.8416	0.99736	0.971
HSPA8	rs11218926	122899726	A	glaucoma	-0.00046461	0.079168	0.191248	0.4429	0.996804	0.955
HSPA8	rs4936766	122900412	G	glaucoma	-9.5124e-05	0.66478	0.3444	0.08705	genotyped	0.991
HSPA8	rs112836126	122900927	C	glaucoma	-0.0001959	0.85473	0.00986796	0.08867	0.958306	0.981
HSPA8	rs6589965	122900937	A	glaucoma	2.363e-06	0.99108	0.4152	0.5854	genotyped	1
HSPA8	rs189221611	122901384	T	glaucoma	-0.00019783	0.9027	0.00438809	0.5503	0.937987	0.981
HSPA8	rs11218927	122901455	T	glaucoma	-1.117e-05	0.95779	0.412339	0.05866	0.998673	0.999
HSPA8	rs576872776	122901846	A	glaucoma	0.0034939	0.00526	0.00721111	0.3206	0.963192	1.41
HSPA8	rs562521406	122902140	A	glaucoma	-0.004971	0.063471	0.00165712	1	0.906801	0.612
HSPA8	rs35076880	122902389	T	glaucoma	-0.00049179	0.07402	0.172715	0.07886	0.995948	0.953
HSPA8	rs575169528	122902436	A	glaucoma	-0.00043166	0.86641	0.00179987	1	0.905111	0.958
HSPA8	rs11218928	122903430	T	glaucoma	-7.8867e-05	0.74467	0.244529	0.1953	0.996052	0.992
HSPA8	rs10750230	122903903	T	glaucoma	-7.8117e-05	0.7218	0.34353	0.6523	0.997086	0.992
HSPA8	rs117217993	122904036	T	glaucoma	-7.1953e-05	0.92669	0.018104	0.6299	0.990343	0.993
HSPA8	rs10892954	122904086	A	glaucoma	-3.7639e-05	0.85963	0.400721	0.08227	0.990234	0.996
HSPA8	rs12284943	122904174	A	glaucoma	4.9132e-05	0.98115	0.00257588	0.4499	0.976415	1
HSPA8	rs12271539	122904193	G	glaucoma	6.333e-05	0.97571	0.00257315	0.4496	0.976539	1.01
HSPA8	rs12273037	122904468	T	glaucoma	-0.00032482	0.12758	0.393858	0.7502	0.995764	0.968
HSPA8	rs12286407	122904530	T	glaucoma	-0.00032454	0.12791	0.393868	0.7475	0.995753	0.968
HSPA8	rs11218930	122904704	T	glaucoma	0.0011956	0.011923	0.0506154	0.4433	0.990648	1.13
HSPA8	rs11825773	122905055	A	glaucoma	-0.00044712	0.091661	0.19075	0.4225	0.994416	0.957
HSPA8	rs922252	122905059	C	glaucoma	-0.00032525	0.12718	0.393828	0.8133	0.995211	0.968
HSPA8	rs922253	122905291	T	glaucoma	-0.00095047	0.61784	0.00313553	0.7498	0.956505	0.911
HSPA8	rs58172396	122905481	C	glaucoma	6.5806e-05	0.97478	0.0025723	0.4496	0.97617	1.01
HSPA8	rs7952418	122905891	C	glaucoma	-0.0009818	0.60612	0.00316792	0.7498	0.954153	0.908
HSPA8	rs7939203	122905950	G	glaucoma	-0.0009754	0.60853	0.00316285	0.7498	0.95443	0.908
HSPA8	rs11218931	122906028	C	glaucoma	-7.1359e-05	0.7435	0.354981	0.218	0.99056	0.993
HSPA8	rs572113362	122906093	A	glaucoma	-0.0010859	0.32974	0.00961891	1	0.911285	0.898
HSPA8	rs191579815	122906354	T	glaucoma	-0.00078454	0.27034	0.0229138	0.6365	0.946626	0.926
HSPA8	rs10892955	122906650	C	glaucoma	-0.0010323	0.58678	0.00317793	0.7527	0.954488	0.903
HSPA8	rs10892956	122906753	T	glaucoma	-0.0010567	0.57756	0.00318506	0.7533	0.954155	0.901
HSPA8	rs12293432	122906773	G	glaucoma	-4.9008e-05	0.98115	0.00259056	0.4555	0.975421	0.995
HSPA8	rs60576349	122906809	T	glaucoma	-0.00045	0.089627	0.19079	0.4323	0.99403	0.957
HSPA8	rs57088882	122906847	T	glaucoma	-0.00045013	0.089547	0.190787	0.4323	0.993986	0.957
HSPA8	rs11218933	122906896	T	glaucoma	-0.0011318	0.50648	0.00405433	0.6276	0.946322	0.894
HSPA8	rs111595802	122907049	G	glaucoma	-0.001057	0.57759	0.00318404	0.7533	0.954178	0.901
HSPA8	rs113186636	122907269	T	glaucoma	-0.0010553	0.57829	0.00318225	0.7533	0.954061	0.901
HSPA8	rs12288965	122907488	C	glaucoma	-0.0010562	0.57794	0.00318246	0.7533	0.953999	0.901
HSPA8	rs117467034	122907579	C	glaucoma	-9.0832e-05	0.90761	0.018111	0.5967	0.987929	0.991
HSPA8	rs12282109	122907687	T	glaucoma	-0.0010582	0.57714	0.00318366	0.7533	0.954179	0.901
HSPA8	rs12282158	122907736	G	glaucoma	6.2265e-05	0.97617	0.00258985	0.4493	0.970012	1.01
HSPA8	rs12289206	122907861	C	glaucoma	-0.00098159	0.60639	0.00316068	0.7498	0.953463	0.908
HSPA8	rs10892957	122907942	C	glaucoma	-0.00033165	0.11997	0.393859	0.7912	0.99458	0.968
HSPA8	rs4323879	122908373	G	glaucoma	-0.00032009	0.13308	0.396752	0.9119	0.993256	0.969
HSPA8	rs80087013	122908422	C	glaucoma	-0.00018729	0.68405	0.0559491	0.6346	0.963673	0.982
HSPA8	rs11218934	122908460	G	glaucoma	-0.0010634	0.5753	0.00318405	0.7534	0.953511	0.9
HSPA8	rs11218935	122908588	A	glaucoma	-0.0010584	0.58123	0.00313941	0.746	0.951089	0.901
HSPA8	rs12788858	122908621	G	glaucoma	5.6139e-05	0.79513	0.371383	0.225	0.987012	1.01
HSPA8	rs7943123	122908834	T	glaucoma	-0.0011386	0.54416	0.00327322	0.3715	0.946081	0.894
HSPA8	rs150786526	122909531	C	glaucoma	-0.00025478	0.72106	0.0220736	0.6886	0.978826	0.975
HSPA8	rs12420026	122909777	T	glaucoma	-0.0014281	0.45515	0.00314107	0.7453	0.93576	0.869
HSPA8	rs3892259	122909789	G	glaucoma	-2.5894e-05	0.90221	0.431371	0.259	0.989463	0.997
HSPA8	rs7126108	122909950	T	glaucoma	0.0005456	0.18405	0.0696467	0.322	0.977777	1.06
HSPA8	rs7947889	122910192	A	glaucoma	-6.1193e-05	0.97693	0.00252531	0.2682	0.936344	0.994
HSPA8	rs7126682	122910307	A	glaucoma	0.00098803	0.04664	0.0464881	1	0.978464	1.1
HSPA8	rs11218936	122910392	A	glaucoma	-9.7249e-05	0.64562	0.424178	0.2294	0.986497	0.99
HSPA8	rs11605702	122911091	T	glaucoma	-0.00031227	0.24416	0.184948	0.3761	0.997294	0.97
HSPA8	rs12574868	122911532	G	glaucoma	-0.00032212	0.2293	0.185068	0.3887	0.998712	0.969
HSPA8	rs12573932	122911703	C	glaucoma	-0.00031972	0.23325	0.184435	0.4396	0.999596	0.969
HSPA8	rs11826861	122911915	A	glaucoma	-0.00031204	0.24473	0.184365	0.4097	0.999341	0.97
HSPA8	rs112650695	122911997	C	glaucoma	-0.00031948	0.23535	0.183486	0.412	0.996236	0.969
HSPA8	rs113830786	122912010	C	glaucoma	-0.00032535	0.22695	0.183418	0.4383	0.996135	0.968
HSPA8	rs9665920	122912408	T	glaucoma	0.00030097	0.26282	0.1842	0.9727	genotyped	1.03
HSPA8	rs141780088	122912710	C	glaucoma	-0.0017661	0.077622	0.0119803	0.4534	0.907413	0.84
HSPA8	rs138669837	122912838	C	glaucoma	-0.00076815	0.37253	0.0159388	0.7739	0.926726	0.927
HSPA8	rs7931114	122912990	T	glaucoma	-0.00032162	0.23054	0.184342	0.4195	0.999694	0.969
HSPA8	rs73017806	122913164	T	glaucoma	-0.0003357	0.47241	0.0533976	0.973	0.979804	0.967
HSPA8	rs60405069	122914324	C	glaucoma	-0.00035641	0.20503	0.16384	0.6132	0.998856	0.965
HSPA8	rs73608698	122914772	A	glaucoma	-0.00037311	0.2126	0.140695	0.3733	0.997994	0.964
HSPA8	rs181164595	122915192	C	glaucoma	0.00064874	0.62973	0.00660039	0.3277	0.907731	1.07
HSPA8	rs73608699	122915426	T	glaucoma	-0.00035411	0.20802	0.163807	0.5914	0.998639	0.966
HSPA8	rs10160839	122916430	C	glaucoma	-0.00027171	0.63457	0.0365657	0.2424	0.936123	0.974
HSPA8	rs9704283	122916857	C	glaucoma	0.00095632	0.053591	0.0463466	0.6002	0.994349	1.1
HSPA8	rs11600486	122917768	A	glaucoma	-0.00035276	0.20957	0.164072	0.6991	0.998376	0.966
HSPA8	rs11600517	122917955	C	glaucoma	-0.00035506	0.20657	0.164108	0.7177	0.998553	0.966
HSPA8	rs4936767	122918159	G	glaucoma	-4.3909e-05	0.85937	0.228777	0.5838	0.997817	0.996
HSPA8	rs117284243	122918979	T	glaucoma	0.0026521	0.033423	0.00716932	0.4765	0.976725	1.3
HSPA8	rs77274954	122919030	C	glaucoma	0.00088766	0.071384	0.0469461	0.4087	0.995474	1.09
HSPA8	rs116852495	122919222	T	glaucoma	0.0001059	0.89273	0.0179011	1	0.997315	1.01
HSPA8	rs73610509	122919272	A	glaucoma	-0.0003524	0.21003	0.164068	0.6714	0.998544	0.966
HSPA8	rs185768417	122919802	A	glaucoma	-0.00067087	0.35132	0.0225804	0.5237	0.939249	0.936
HSPA8	rs111706621	122919988	T	glaucoma	0.00088695	0.071586	0.0469473	0.4087	0.995659	1.09
HSPA8	rs73610510	122920073	T	glaucoma	-0.00035453	0.20727	0.164124	0.7036	0.99846	0.966
HSPA8	rs116365065	122920415	A	glaucoma	-0.00019536	0.77958	0.0227697	0.7568	0.993754	0.981
HSPA8	rs7941944	122920990	T	glaucoma	-0.00019388	0.78119	0.0227691	0.7568	0.993644	0.981
HSPA8	rs7942063	122921103	T	glaucoma	-0.00035493	0.20673	0.164135	0.6943	0.998467	0.966
HSPA8	rs7942164	122921167	A	glaucoma	-0.0003549	0.20677	0.164133	0.6989	0.998468	0.966
HSPA8	rs71488397	122922617	G	glaucoma	-0.00093617	0.42429	0.00851284	0.3513	0.93048	0.912
HSPA8	rs73017808	122922672	A	glaucoma	8.4866e-05	0.92716	0.0138165	0.1889	0.918589	1.01
HSPA8	rs186672161	122922900	C	glaucoma	-0.0019832	0.36033	0.00239788	0.4478	0.946226	0.822
HSPA8	rs7128812	122923059	G	glaucoma	-0.00035524	0.20635	0.164137	0.6943	0.998362	0.966
HSPA8	rs7128932	122923110	T	glaucoma	-0.00035549	0.20601	0.164146	0.7036	0.998374	0.966
HSPA8	rs7102045	122923421	T	glaucoma	-0.00035367	0.20839	0.164104	0.6851	0.99774	0.966
HSPA8	rs79846733	122923456	A	glaucoma	0.00012635	0.87187	0.0179907	0.9229	0.99783	1.01
HSPA8	rs56131320	122923766	T	glaucoma	-0.00035506	0.20657	0.164125	0.6943	0.998448	0.966
HSPA8	rs79824361	122923816	A	glaucoma	0.00010214	0.84888	0.0414701	0.8265	0.947042	1.01
HSPA8	rs118172907	122923965	A	glaucoma	0.00012171	0.85927	0.0241636	0.01328	0.975639	1.01
HSPA8	rs77426690	122924394	A	glaucoma	-0.00019035	0.78531	0.0227358	0.7568	0.993276	0.981
HSPA8	rs544653976	122925076	C	glaucoma	-0.0019728	0.54141	0.00106855	1	0.968382	0.823
HSPA8	rs7929869	122925143	G	glaucoma	-0.00035518	0.2064	0.164123	0.6943	0.99849	0.966
HSPA8	rs12791065	122925210	G	glaucoma	0.00034344	0.43957	0.05813	0.3329	genotyped	1.03
HSPA8	rs182848615	122925485	A	glaucoma	-0.0019306	0.23013	0.00463303	0.1304	0.900294	0.827
HSPA8	rs139918207	122925616	A	glaucoma	0.00012655	0.87166	0.0179906	0.9229	0.997701	1.01
HSPA8	rs7111590	122926127	G	glaucoma	-0.00035503	0.20659	0.164118	0.6944	0.998539	0.966
HSPA8	rs7111598	122926146	T	glaucoma	-0.00035503	0.2066	0.164118	0.699	0.998542	0.966
HSPA8	rs12418736	122926165	T	glaucoma	0.00012681	0.87139	0.0179901	0.9229	0.997958	1.01
HSPA8	rs76535928	122926204	G	glaucoma	8.8483e-05	0.84623	0.0568369	0.05965	0.964098	1.01
HSPA8	rs7122466	122926473	G	glaucoma	-0.00017923	0.40616	0.369426	0.4097	0.996806	0.982
HSPA8	rs1841580	122926664	A	glaucoma	-0.00035491	0.20674	0.164115	0.6852	0.998583	0.966
HSPA8	rs1461495	122926844	C	glaucoma	-0.00035549	0.206	0.164128	0.7037	0.998531	0.966
HSPA8	rs7123232	122926945	T	glaucoma	-0.00035471	0.20699	0.164111	0.7084	0.998639	0.966
HSPA8	rs7109336	122927238	C	glaucoma	-0.00036973	0.18842	0.164091	0.7084	0.998572	0.964
HSPA8	rs75927620	122927239	A	glaucoma	0.00088636	0.071686	0.0469396	0.4087	0.996747	1.09
HSPA8	rs115026276	122927254	A	glaucoma	-0.00017914	0.79768	0.0227248	0.7568	0.993697	0.982
HSPA8	rs7109348	122927263	C	glaucoma	-0.00035103	0.21195	0.163982	0.6943	0.998305	0.966
HSPA8	rs7949127	122928116	A	glaucoma	-0.0003529	0.2092	0.164139	0.7178	0.999019	0.966
HSPA8	rs7949220	122928126	T	glaucoma	-0.0003513	0.21129	0.164115	0.7177	0.999093	0.966
HSPA8	rs7948948	122928175	G	glaucoma	-0.00035248	0.20976	0.164127	0.7224	0.998962	0.966
HSPA8	rs4802	122928622	G	glaucoma	-3.9708e-05	0.87257	0.229046	0.6489	0.999816	0.996
HSPA8	rs3763897	122928634	T	glaucoma	0.00012701	0.87116	0.0179909	0.9229	0.998892	1.01
HSPA8	rs188363790	122928773	C	glaucoma	0.0010242	0.39766	0.00804124	0.5208	0.921999	1.11
HSPA8	rs4936770	122928875	C	glaucoma	3.2034e-05	0.89715	0.229	0.9266	genotyped	1
HSPA8	rs77374206	122929201	T	glaucoma	-0.00020593	0.76835	0.0226941	0.7568	0.997158	0.98
HSPA8	rs151030925	122929266	C	glaucoma	-0.0017644	0.27017	0.00457092	0.4389	0.923696	0.84
HSPA8	rs1064585	122929407	G	glaucoma	-0.00035317	0.20885	0.164117	0.7131	0.999126	0.966
HSPA8	rs1461496	122929624	G	glaucoma	-0.00017852	0.40813	0.368589	0.3949	0.997143	0.983
HSPA8	rs41297901	122930773	G	glaucoma	-0.0030789	0.010754	0.007493	0.367	genotyped	0.738
HSPA8	rs76100066	122931017	T	glaucoma	-0.0015336	0.045565	0.0192753	0.554	0.96905	0.86
HSPA8	rs56828988	122931154	A	glaucoma	0.0001271	0.87106	0.0179908	0.9229	0.998965	1.01
HSPA8	rs117269401	122931174	A	glaucoma	9.5515e-05	0.88038	0.0290754	0.7778	0.946172	1.01
HSPA8	rs1461497	122931213	T	glaucoma	-0.00035386	0.2081	0.164101	0.7084	0.998584	0.966
HSPA8	rs74852789	122931268	G	glaucoma	-0.0016402	0.023996	0.02096	0.9671	genotyped	0.851
HSPA8	rs41361350	122931625	A	glaucoma	-0.00035502	0.20669	0.164084	0.7177	0.998335	0.966
HSPA8	rs10892958	122932123	G	glaucoma	-0.00032808	0.22362	0.182472	0.8634	0.997983	0.968
HSPA8	rs41302367	122932182	A	glaucoma	-0.0018993	0.46362	0.0017404	0.5336	0.974807	0.829
HSPA8	rs4935825	122932365	A	glaucoma	0.00012148	0.57083	0.4022	0.02931	genotyped	1.01
HSPA8	rs11218941	122932409	G	glaucoma	-0.00033154	0.2188	0.18253	0.8906	0.997608	0.968
HSPA8	rs72488031	122932430	C	glaucoma	0.00095603	0.053051	0.0465675	0.4744	0.995397	1.1
HSPA8	rs79563213	122932524	C	glaucoma	-0.00017996	0.79448	0.0232697	0.7606	0.993845	0.982
HSPA8	rs75882958	122932636	C	glaucoma	-0.00016498	0.81172	0.0231265	0.7314	0.997671	0.984
HSPA8	rs146867887	122932732	A	glaucoma	0.0014444	0.07812	0.0167291	0.1605	0.977108	1.15
HSPA8	rs2276074	122932776	C	glaucoma	-0.00010598	0.83914	0.0414977	0.931	0.99639	0.99
HSPA8	rs1136141	122932777	A	glaucoma	-0.00036106	0.22784	0.14093	0.429	0.996537	0.965
HSPA8	rs2276075	122932802	A	glaucoma	0.00093216	0.058948	0.0467827	0.5499	0.993442	1.1
HSPA8	rs2276077	122932817	T	glaucoma	0.00094395	0.056776	0.0464025	0.4148	0.993562	1.1
HSPA8	rs2236658	122933132	C	glaucoma	-0.00011121	0.8312	0.0415377	0.9139	0.996929	0.989
HSPA8	rs2236659	122933181	G	glaucoma	-6.4068e-05	0.90269	0.0411346	0.8789	0.999493	0.994
HSPA8	rs80291945	122933231	A	glaucoma	-0.00021317	0.75805	0.0231459	0.7315	0.999444	0.979
HSPA8	rs2236660	122933527	A	glaucoma	7.2313e-05	0.89028	0.04122	0.4865	genotyped	1.01
HSPA8	rs41302371	122933603	T	glaucoma	0.00056186	0.41399	0.0242884	0.4084	0.962525	1.06
HSPA8	rs7944075	122933677	C	glaucoma	0.00021796	0.75507	0.02271	0.5879	genotyped	1.02
HSPA8	rs11218943	122934736	G	glaucoma	0.00016362	0.83471	0.017946	0.9613	0.999167	1.02
HSPA8	rs78493120	122934746	T	glaucoma	0.00019324	0.6937	0.04742	0.2162	genotyped	1.02
HSPA8	rs73017811	122935410	C	glaucoma	-0.00017639	0.70471	0.0530111	0.0009742	1	0.983
HSPA8	rs12225163	122935517	G	glaucoma	0.00012307	0.8757	0.0178192	0.9221	0.999123	1.01
HSPA8	rs112744581	122935866	T	glaucoma	0.00085678	0.099602	0.0418891	0.4261	0.994008	1.09
HSPA8	rs112666455	122935892	T	glaucoma	-3.8532e-05	0.96055	0.0182083	0.9616	0.994051	0.996
HSPA8	rs11218944	122935912	G	glaucoma	-3.9085e-05	0.95999	0.0182096	0.9616	0.993991	0.996
HSPA8	rs190705726	122935937	T	glaucoma	-0.00068162	0.70814	0.003553	0.5992	0.907464	0.935
HSPA8	rs78385105	122936021	T	glaucoma	-6.9244e-05	0.79661	0.184707	0.6816	0.9951	0.993
HSPA8	rs7131452	122936022	G	glaucoma	-9.5188e-05	0.70241	0.226127	0.5897	0.995658	0.991
HSPA8	rs11218945	122936377	T	glaucoma	0.00012659	0.87218	0.01782	0.9221	0.99885	1.01
HSPA8	rs11218946	122936483	G	glaucoma	-3.8228e-05	0.96086	0.0182087	0.9616	0.994009	0.996
HSPA8	rs12575564	122936666	A	glaucoma	-0.00035399	0.23517	0.142501	0.5559	0.995542	0.966
HSPA8	rs77876049	122936811	A	glaucoma	0.0008879	0.088747	0.0416581	0.3755	0.99411	1.09
HSPA8	rs12224973	122936990	A	glaucoma	-3.7217e-05	0.9619	0.0182083	0.9616	0.993958	0.996
HSPA8	rs113954756	122937456	A	glaucoma	-0.0001399	0.78909	0.041357	0.9827	0.996313	0.986
HSPA8	rs146638853	122937512	T	glaucoma	-0.00021599	0.75508	0.0231497	0.675	0.998012	0.979
HSPA8	rs76088419	122937521	G	glaucoma	-0.00035273	0.2368	0.142507	0.5606	0.995781	0.966
HSPA8	rs190733142	122937860	C	glaucoma	-0.00013941	0.78982	0.0413572	0.9827	0.996243	0.986
HSPA8	rs73610550	122938257	C	glaucoma	-7.3074e-05	0.76936	0.225934	0.5996	0.995262	0.993
HSPA8	rs560435091	122938714	G	glaucoma	-0.0055634	0.025816	0.00182292	0.6358	0.953552	0.578
HSPA8	rs74526153	122939095	A	glaucoma	-0.00035447	0.23451	0.142503	0.5606	0.995691	0.966
HSPA8	rs7943796	122939250	A	glaucoma	-0.00014088	0.50777	0.399352	0.3525	0.99489	0.986
HSPA8	rs7933208	122939340	C	glaucoma	-0.00013865	0.79095	0.041371	0.9827	0.995801	0.986
HSPA8	rs7111596	122939884	A	glaucoma	-7.6461e-05	0.75901	0.225758	0.6306	0.995971	0.992
HSPA8	rs76347323	122939984	A	glaucoma	-5.7754e-05	0.82985	0.184388	0.7194	0.995689	0.994
HSPA8	rs10892959	122940032	C	glaucoma	-3.3563e-05	0.96565	0.0182044	0.9616	0.993632	0.997
HSPA8	rs117096809	122940169	T	glaucoma	-0.00026582	0.76263	0.0143511	0.7201	0.985483	0.974
HSPA8	rs80047973	122940283	A	glaucoma	0.0008905	0.087839	0.0416623	0.387	0.993725	1.09
HSPA8	rs1361	122940883	A	glaucoma	-0.00069736	0.33694	0.0212477	0.9669	0.985479	0.934
HSPA8	rs11218948	122940886	T	glaucoma	9.8879e-05	0.89948	0.018065	0.8844	0.996124	1.01
HSPA8	rs185835742	122941767	T	glaucoma	0.00095155	0.41826	0.00837749	0.6829	0.939591	1.1
HSPA8	rs146955359	122941907	T	glaucoma	-0.00060103	0.69509	0.00484038	0.2778	0.944523	0.942
HSPA8	rs1129056	122941911	A	glaucoma	-0.00021603	0.7551	0.0231524	0.675	0.997074	0.979
HSPA8	rs116274621	122942018	A	glaucoma	-0.00021604	0.75509	0.0231525	0.675	0.997056	0.979
HSPA8	rs10892960	122942097	G	glaucoma	-8.2147e-05	0.74172	0.225743	0.6271	0.995868	0.992
HSPA8	rs115214030	122942108	T	glaucoma	-0.00021591	0.75523	0.0231526	0.675	0.997036	0.979
HSPA8	rs114901619	122942284	G	glaucoma	-0.00021703	0.754	0.0231543	0.675	0.996968	0.979
HSPA8	rs532359922	122942810	C	glaucoma	0.0018228	0.58941	0.00104558	0.2592	0.90431	1.2
HSPA8	rs11218950	122942908	A	glaucoma	-6.4963e-05	0.90159	0.040966	0.9651	0.997505	0.994
HSPA8	rs7949414	122943495	C	glaucoma	-7.9481e-05	0.74989	0.225646	0.68	0.995678	0.992
HSPA8	rs11218951	122943802	C	glaucoma	0.00013425	0.86457	0.0178124	0.9219	0.998479	1.01
HSPA8	rs148725507	122943878	T	glaucoma	-0.00027114	0.84789	0.00573594	1	0.936384	0.974
HSPA8	rs118065564	122944106	A	glaucoma	0.00053571	0.63987	0.00864286	0.4167	0.957346	1.05
HSPA8	rs117702536	122944128	G	glaucoma	-0.00021561	0.75901	0.0225227	0.6403	0.992021	0.979
HSPA8	rs142456942	122944293	T	glaucoma	0.0011785	0.30455	0.00881893	0.7644	0.935354	1.12
HSPA8	rs4936771	122944739	T	glaucoma	-6.1865e-05	0.90631	0.0409413	1	0.997069	0.994
HSPA8	rs12226705	122944769	T	glaucoma	0.0001355	0.86333	0.0178119	0.9219	0.998449	1.01
HSPA8	rs4936772	122945027	T	glaucoma	0.00013585	0.86298	0.0178118	0.9219	0.998444	1.01
HSPA8	rs147579139	122945084	T	glaucoma	-0.00098574	0.13306	0.0267354	0.08127	0.957819	0.907
HSPA8	rs11608035	122945137	A	glaucoma	-0.00035439	0.23466	0.142487	0.5605	0.995561	0.966
HSPA8	rs4936773	122945278	C	glaucoma	0.00013622	0.86261	0.0178116	0.9219	0.998437	1.01
HSPA8	rs4936774	122945672	G	glaucoma	0.00011435	0.88304	0.0183971	0.8858	0.991	1.01
HSPA8	rs11218953	122945908	C	glaucoma	-6.2728e-05	0.90497	0.0409656	0.9825	0.997245	0.994
HSPA8	rs11218954	122946060	G	glaucoma	-2.4791e-05	0.92397	0.201874	0.7134	0.995157	0.998
HSPA8	rs535018840	122946118	A	glaucoma	-0.0025458	0.32494	0.00177582	0.2516	0.909257	0.778
HSPA8	rs116227398	122946134	G	glaucoma	-0.00021506	0.75621	0.0231546	0.675	0.996493	0.979
HSPA8	rs142531839	122946342	G	glaucoma	0.00013764	0.8612	0.0178108	0.9219	0.998424	1.01
HSPA8	rs76813965	122946343	T	glaucoma	0.00086139	0.097807	0.0419051	0.4386	0.993496	1.09
HSPA8	rs76381550	122946401	C	glaucoma	-6.2909e-05	0.9047	0.0409691	0.9651	0.997154	0.994
HSPA8	rs75738626	122947589	T	glaucoma	-0.00037086	0.21416	0.142112	0.6835	0.995519	0.964
HSPA8	rs182104536	122947770	A	glaucoma	0.0044176	0.0776	0.00188679	0.1006	0.916674	1.55
HSPA8	rs11218955	122947926	G	glaucoma	-0.00012413	0.55955	0.399214	0.3308	0.994688	0.988
HSPA8	rs11218956	122948124	T	glaucoma	0.00014166	0.85718	0.0178108	0.9219	0.998465	1.01
HSPA8	rs11218957	122948825	G	glaucoma	0.00014292	0.85592	0.0178102	0.9219	0.998468	1.01
HSPA8	rs114514950	122948913	T	glaucoma	-0.00020613	0.76619	0.0231333	0.7307	0.993314	0.98
HSPA8	rs80078512	122949407	T	glaucoma	-0.00037127	0.21367	0.142099	0.6375	0.995492	0.964
HSPA8	rs7115313	122949414	A	glaucoma	-5.9179e-05	0.91033	0.0409662	0.9825	0.996912	0.994
HSPA8	rs7115329	122949545	G	glaucoma	-5.5928e-05	0.91525	0.0409547	0.965	0.996802	0.994
HSPA8	rs11218959	122949640	T	glaucoma	0.00014447	0.85437	0.0178096	0.9219	0.998478	1.01
HSPA8	rs11218960	122949658	G	glaucoma	-5.8766e-05	0.91096	0.040966	0.9825	0.996888	0.994
HSPA8	rs7941144	122950513	G	glaucoma	-7.5932e-05	0.76095	0.224959	0.6053	0.995867	0.993
HSPA8	rs140364322	122951508	C	glaucoma	-0.00035198	0.79691	0.00613542	0.8872	0.946423	0.966
HSPA8	rs183906613	122951562	G	glaucoma	-3.6364e-05	0.98105	0.00512045	1	0.904689	0.996
HSPA8	rs115280794	122951571	T	glaucoma	-0.00053643	0.42058	0.0254616	0.439	0.985707	0.948
HSPA8	rs77467414	122951627	A	glaucoma	-7.2597e-05	0.78726	0.183975	0.8281	0.995702	0.993
HSPA8	rs74236722	122952324	C	glaucoma	0.00085909	0.098736	0.0418832	0.4775	0.993828	1.09
HSPA8	rs12417502	122952484	A	glaucoma	0.00015145	0.84743	0.0178065	0.9219	0.998633	1.02
HSPA8	rs11218961	122952605	G	glaucoma	-0.00011707	0.58214	0.399253	0.322	0.994158	0.989
HSPA8	rs7949583	122952823	G	glaucoma	-0.00017854	0.40738	0.375169	0.2432	0.992498	0.983
HSPA8	rs61904419	122953264	T	glaucoma	0.00060994	0.34839	0.0284633	0.08702	0.917941	1.06
HSPA8	rs117282560	122953301	A	glaucoma	0.00015589	0.84301	0.0178045	0.922	0.998832	1.02
HSPA8	rs56154230	122953504	A	glaucoma	-7.3982e-05	0.78329	0.18397	0.8372	0.99582	0.993
HSPA8	rs12222562	122953568	G	glaucoma	-9.249e-05	0.71077	0.225342	0.6691	0.995648	0.991
HSPA8	rs189163126	122953707	A	glaucoma	-0.00041751	0.76144	0.0060996	0.5686	0.940998	0.96
HSPA8	rs3829272	122954011	A	glaucoma	0.00016123	0.8377	0.0178021	0.922	0.999197	1.02
HSPA8	rs11218962	122954945	G	glaucoma	-8.5936e-05	0.7494	0.183884	0.7798	0.995891	0.992
HSPA8	rs192139593	122955172	G	glaucoma	0.0032481	0.073523	0.00338366	0.2033	0.9731	1.38
HSPA8	rs2276348	122955402	C	glaucoma	-0.00020295	0.79651	0.01782	1	genotyped	0.98
HSPA8	rs11218963	122955871	A	glaucoma	0.00016703	0.83193	0.0177997	0.922	0.999641	1.02
HSPA8	rs74946342	122955941	A	glaucoma	0.00085982	0.098357	0.0418833	0.4523	0.994417	1.09
HSPA8	rs112728802	122956048	T	glaucoma	0.0018363	0.013267	0.0206694	0.5266	0.970104	1.2
HSPA8	rs77485665	122956120	A	glaucoma	-7.5589e-05	0.77866	0.183951	0.8107	0.996258	0.993
HSPA8	rs116076860	122956249	A	glaucoma	-0.00020692	0.76549	0.0231326	0.8783	0.994255	0.98
HSPA8	rs76561142	122956601	T	glaucoma	-0.00037646	0.20725	0.142063	0.6382	0.996055	0.964
HSPA8	rs143172004	122956764	C	glaucoma	0.00016681	0.83216	0.0178001	0.922	0.999483	1.02
HSPA8	rs11218965	122957062	A	glaucoma	0.00016685	0.83213	0.0178004	0.922	0.99934	1.02
HSPA8	rs11218966	122957218	C	glaucoma	-0.00037661	0.20706	0.142059	0.6483	0.99612	0.964
HSPA8	rs75665886	122957786	A	glaucoma	-0.00037735	0.20616	0.142065	0.6533	0.996092	0.963
HSPA8	rs191075805	122958062	G	glaucoma	-0.00093967	0.29405	0.0147364	0.6216	0.926725	0.911
HSPA8	rs11218967	122958259	G	glaucoma	-8.4764e-05	0.73391	0.225292	0.6063	0.996194	0.992
HSPA8	rs11218968	122958478	G	glaucoma	-4.0679e-05	0.93832	0.0409443	0.8437	0.995675	0.996
HSPA8	rs149425310	122958806	C	glaucoma	0.00016611	0.83288	0.0178013	0.922	0.998999	1.02
HSPA8	rs77444923	122959217	A	glaucoma	-0.00019936	0.77367	0.0231443	0.9087	0.993722	0.981
HSPA8	rs7130164	122959457	C	glaucoma	-9.1542e-05	0.7135	0.225283	0.5995	0.996386	0.991
HSPA8	rs11218973	122959900	C	glaucoma	0.00016633	0.83266	0.0178018	0.922	0.998854	1.02
HSPA8	rs149954267	122960409	T	glaucoma	-0.00020398	0.76854	0.0231559	0.9087	0.994835	0.98
HSPA8	rs60236427	122960754	A	glaucoma	6.1419e-07	0.99937	0.0181979	0.8849	0.992566	1
HSPA8	rs7104473	122960784	C	glaucoma	0.00042516	0.22458	0.0982765	0.7281	0.994272	1.04
HSPA8	rs111295957	122960871	G	glaucoma	0.00085543	0.1002	0.0418145	0.4265	0.995298	1.09
HSPA8	rs78988848	122961206	A	glaucoma	0.00092075	0.08354	0.0400727	0.8222	0.990249	1.1
HSPA8	rs7123187	122961623	A	glaucoma	0.00015278	0.51756	0.263816	0.5674	0.999002	1.02
HSPA8	rs11218976	122961658	G	glaucoma	0.00016077	0.487	0.281628	0.3463	0.998957	1.02
HSPA8	rs191500452	122961753	C	glaucoma	-0.00048478	0.79832	0.00324839	1	0.927053	0.953
HSPA8	rs12361252	122962272	A	glaucoma	-3.7085e-05	0.88238	0.221782	0.9016	0.99803	0.996
HSPA8	rs7113273	122962900	T	glaucoma	-0.00018293	0.43915	0.2633	0.8221	genotyped	0.982
HSPA8	rs112938964	122963251	A	glaucoma	0.00088687	0.087614	0.0419972	0.4799	0.995049	1.09
HSPA8	rs7938792	122963417	C	glaucoma	0.00083574	0.071739	0.0538575	0.9322	0.983016	1.09
HSPA8	rs7952655	122963558	A	glaucoma	0.00091106	0.078663	0.0421876	0.5792	0.993143	1.09
HSPA8	rs7131609	122963584	A	glaucoma	0.0005007	0.19416	0.0792956	0.6151	0.996105	1.05
HSPA8	rs10892961	122964100	G	glaucoma	0.00017815	0.43613	0.293326	0.1248	0.99623	1.02
HSPA8	rs147399355	122964354	A	glaucoma	5.1099e-05	0.94844	0.0176812	0.9607	0.99722	1.01
HSPA8	rs11218978	122964594	C	glaucoma	5.1472e-05	0.94807	0.0176798	0.9607	0.997247	1.01
HSPA8	rs7109445	122965487	C	glaucoma	0.00015669	0.49372	0.293124	0.1349	0.994634	1.02
HSPA8	rs11218979	122965906	A	glaucoma	-7.5311e-06	0.99241	0.0176537	0.9607	0.996102	0.999
HSPA8	rs141412888	122966581	A	glaucoma	0.00077819	0.508	0.00818454	0.08399	0.952852	1.08
HSPA8	rs7121616	122966626	G	glaucoma	0.0001346	0.56112	0.281146	0.3792	0.997281	1.01
HSPA8	rs75581711	122966836	T	glaucoma	-4.6695e-05	0.85255	0.221414	0.9526	0.994305	0.995
HSPA8	rs150310458	122966845	T	glaucoma	-6.9393e-06	0.99301	0.0176503	0.9607	0.995201	0.999
HSPA8	rs80271152	122966846	G	glaucoma	0.00013262	0.56731	0.280715	0.3742	0.996138	1.01
HSPA8	rs75228513	122966868	T	glaucoma	-3.8325e-05	0.87869	0.221611	1	0.994972	0.996
HSPA8	rs7122306	122966962	T	glaucoma	0.00013533	0.55917	0.281063	0.3745	0.996543	1.01
HSPA8	rs79401687	122966972	T	glaucoma	-2.6647e-05	0.91539	0.222077	1	0.995667	0.997
HSPA8	rs4936775	122967340	A	glaucoma	-0.00011606	0.58589	0.402021	0.2132	0.98862	0.989
HSPA8	rs111538248	122967897	A	glaucoma	0.00075385	0.14914	0.0414724	0.6329	0.992183	1.08
HSPA8	rs113712713	122968159	T	glaucoma	0.00071795	0.17001	0.0414195	0.6796	0.99119	1.07
HSPA8	rs539636705	122968228	C	glaucoma	-0.0060277	0.015986	0.00178286	0.6325	0.970888	0.552
HSPA8	rs146055456	122968526	C	glaucoma	0.0025916	0.16211	0.003169	0.1972	genotyped	1.29
HSPA8	rs7104160	122969700	T	glaucoma	-0.00026612	0.36181	0.150739	0.5834	0.991279	0.974
HSPA8	rs4936776	122969778	A	glaucoma	4.1225e-05	0.95852	0.0176727	0.9606	0.990583	1
HSPA8	rs55653765	122969957	C	glaucoma	0.00029652	0.39208	0.10011	0.3526	0.998628	1.03
HSPA8	rs56266115	122970040	G	glaucoma	-0.00028086	0.41849	0.1	0.8196	genotyped	0.973
HSPA8	rs7121089	122970265	C	glaucoma	0.0004526	0.26324	0.07151	0.8872	0.992476	1.05
HSPA8	rs55910302	122970409	G	glaucoma	0.00029219	0.39898	0.10016	0.3576	0.998356	1.03
HSPA8	rs74394148	122970484	A	glaucoma	-0.00017829	0.81046	0.0215424	0.7996	0.927027	0.983
HSPA8	rs74494176	122970740	A	glaucoma	-0.00026376	0.36621	0.150728	0.6251	0.990795	0.974
HSPA8	rs74743786	122970801	G	glaucoma	0.00029339	0.39715	0.100145	0.3626	0.997922	1.03
HSPA8	rs11218981	122971458	A	glaucoma	0.00026271	0.41595	0.118047	0.5708	0.99292	1.03
HSPA8	rs10892962	122971742	A	glaucoma	9.9658e-05	0.65083	0.340611	0.49	0.991424	1.01
HSPA8	rs192431638	122972415	T	glaucoma	-0.00079123	0.36976	0.0151333	1	0.929919	0.925
HSPA8	rs11218982	122972596	T	glaucoma	-0.00011264	0.6101	0.343406	0.09309	0.978671	0.989
HSPA8	rs111727295	122972629	C	glaucoma	0.00029677	0.3923	0.100086	0.4091	0.995397	1.03
HSPA8	rs74994098	122972765	C	glaucoma	0.00029615	0.39322	0.100103	0.4091	0.995764	1.03
HSPA8	rs111911622	122973083	A	glaucoma	0.00050378	0.21494	0.0708354	0.8358	0.992782	1.05
HSPA8	rs75123566	122973624	A	glaucoma	0.00050129	0.21719	0.0708174	0.8156	0.993198	1.05
HSPA8	rs565242561	122974412	A	glaucoma	-0.00016609	0.85185	0.0141722	0.9034	0.977261	0.984
HSPA8	rs78031809	122974428	A	glaucoma	0.00029509	0.39514	0.100101	0.3931	0.994296	1.03
HSPA8	rs117471617	122975116	A	glaucoma	0.00030173	0.38476	0.100068	0.3772	0.993799	1.03
HSPA8	rs12286213	122975167	A	glaucoma	0.00030448	0.38044	0.100094	0.3825	0.993499	1.03
HSPA8	rs149202801	122975292	T	glaucoma	1.4789e-05	0.98516	0.0177464	0.9605	0.980137	1
HSPA8	rs12287454	122975308	G	glaucoma	0.00029991	0.38805	0.0999774	0.4084	0.992804	1.03
HSPA8	rs11218985	122975915	C	glaucoma	0.00030228	0.38392	0.100105	0.3372	0.993144	1.03
HSPA8	rs11218986	122976153	C	glaucoma	2.1053e-05	0.97888	0.0176688	0.8821	0.983294	1
HSPA8	rs7933576	122976453	T	glaucoma	0.00029573	0.39449	0.100055	0.3611	0.992926	1.03
HSPA8	rs7933934	122976618	A	glaucoma	0.0002893	0.40479	0.100116	0.3411	0.992598	1.03
HSPA8	rs12279824	122976682	A	glaucoma	0.00029006	0.40357	0.100111	0.3314	0.993058	1.03
HSPA8	rs77859246	122976828	A	glaucoma	-0.00024171	0.42778	0.136095	0.607	0.989745	0.976
HSPA8	rs76079260	122977181	T	glaucoma	0.00028904	0.40526	0.100116	0.3311	0.992399	1.03
HSPA8	rs79741699	122977369	A	glaucoma	-0.00048035	0.23722	0.07075	0.7854	genotyped	0.954
HSPA8	rs113058453	122977504	A	glaucoma	0.00029217	0.40021	0.100191	0.3453	0.992053	1.03
HSPA8	rs111569801	122977619	G	glaucoma	0.00028905	0.40528	0.100115	0.3501	0.992229	1.03
HSPA8	rs112365107	122977710	C	glaucoma	0.00028925	0.40496	0.100115	0.3501	0.99219	1.03
HSPA8	rs113912672	122977999	T	glaucoma	0.00029021	0.4035	0.100085	0.35	0.992038	1.03
HSPA8	rs111323421	122978010	T	glaucoma	-0.00060729	0.19906	0.051552	0.3321	0.984063	0.942
HSPA8	rs12283333	122978221	A	glaucoma	0.00029398	0.39746	0.100052	0.345	0.992147	1.03
HSPA8	rs539232	122978433	A	glaucoma	0.0002967	0.39311	0.100044	0.3499	0.9926	1.03
HSPA8	rs12283600	122978827	T	glaucoma	0.00029959	0.38851	0.100107	0.35	0.991651	1.03
HSPA8	rs10892964	122978883	A	glaucoma	2.0902e-05	0.97905	0.0176682	0.8821	0.981506	1
HSPA8	rs12283819	122979095	A	glaucoma	0.00025458	0.46532	0.099466	0.2459	0.989776	1.03
HSPA8	rs76057566	122979104	A	glaucoma	0.00032851	0.78716	0.00812954	0.3491	0.900812	1.03
HSPA8	rs12283772	122979116	T	glaucoma	0.00025334	0.46745	0.0994828	0.246	0.989881	1.03
HSPA8	rs12283776	122979125	T	glaucoma	0.00025417	0.46554	0.0996692	0.288	0.990269	1.03
HSPA8	rs75546972	122979229	T	glaucoma	-0.00059249	0.21006	0.0515735	0.315	0.982876	0.943
HSPA8	rs112492529	122979489	A	glaucoma	0.00030379	0.38228	0.0999733	0.3544	0.991169	1.03
HSPA8	rs111260380	122979613	G	glaucoma	0.0002881	0.40702	0.100111	0.3803	0.991379	1.03
HSPA8	rs74807714	122979815	C	glaucoma	0.00012773	0.84973	0.0256493	0.3689	0.948781	1.01
HSPA8	rs12287002	122980231	A	glaucoma	0.0002952	0.3957	0.100056	0.3697	0.991212	1.03
HSPA8	rs182129734	122980364	G	glaucoma	0.00018715	0.87999	0.00762065	0.5542	0.928836	1.02
HSPA8	rs544491152	122980438	A	glaucoma	-0.00061073	0.80892	0.00187916	1	0.902602	0.942
HSPA8	rs11218988	122980506	G	glaucoma	-1.1629e-05	0.96668	0.169598	0.5022	0.987191	0.999
HSPA8	rs10458940	122981076	T	glaucoma	3.2266e-05	0.96769	0.0176703	0.8819	0.979254	1
HSPA8	rs111881976	122981156	T	glaucoma	0.00028977	0.40277	0.100989	0.3107	0.989405	1.03
HSPA8	rs10458941	122981375	T	glaucoma	-1.0881e-05	0.96878	0.170385	0.3813	0.98607	0.999
HSPA8	rs147505463	122981538	G	glaucoma	0.0014817	0.087474	0.0149432	0.08072	0.976749	1.16
HSPA8	rs80197279	122981764	T	glaucoma	0.00028906	0.4043	0.100794	0.2925	0.990116	1.03
HSPA8	rs77669620	122981796	A	glaucoma	0.00028872	0.40485	0.100787	0.3012	0.989961	1.03
HSPA8	rs113016928	122982004	A	glaucoma	0.00029195	0.39965	0.100778	0.3012	0.990166	1.03
HSPA8	rs9666251	122982204	G	glaucoma	4.386e-05	0.95594	0.017818	0.8056	0.975518	1
HSPA8	rs949155	122982316	G	glaucoma	-0.00023401	0.44422	0.134954	0.6786	0.990272	0.977
HSPA8	rs12290985	122982825	A	glaucoma	0.00030557	0.37792	0.100844	0.3238	0.989495	1.03
HSPA8	rs4936777	122982928	G	glaucoma	1.1687e-05	0.96645	0.170527	0.359	0.986515	1
HSPA8	rs192203033	122983156	T	glaucoma	0.00045996	0.64845	0.0115877	0.5278	0.924119	1.05
HSPA8	rs7948719	122983728	G	glaucoma	1.94e-06	0.99319	0.317057	0.87	0.96634	1
HSPA8	rs78124657	122983896	G	glaucoma	0.00056738	0.14387	0.0785009	0.6182	0.989441	1.06
HSPA8	rs79189146	122983924	A	glaucoma	-0.00052668	0.45899	0.0220769	0.936	0.989246	0.949
HSPA8	rs185677188	122984241	T	glaucoma	0.00059249	0.69039	0.00536933	0.05449	0.910591	1.06
HSPA8	rs11218990	122984689	G	glaucoma	2.9153e-05	0.91033	0.204218	0.3559	0.991752	1
HSPA8	rs12275310	122984881	C	glaucoma	1.7534e-05	0.94601	0.204057	0.3529	0.992106	1
HSPA8	rs112149267	122984991	A	glaucoma	-0.00050728	0.47595	0.0220226	1	0.990537	0.951
